# Supplementary material for: The gonococcal vaccine candidate antigen NGO1701 is a N. gonorrhoeae periplasmic copper storage protein
Source: PLoS Pathog. 2025 Oct 9;21(10):e1013559. doi: 10.1371/journal.ppat.1013559 (PMC12510493; doi:10.1371/journal.ppat.1013559)
Supplement: S1 File — Numeric values used to generate graphs, means, and standard deviations are indicated in each tab corresponding to the relevant figure panel. (XLSX) [file ppat.1013559.s006.xlsx]

## Sheet: Fig 2
E-G	MeasuredConcentration,Average	MeasuredConcentration,Average
Raw ICP	0	0
	S 180,731 (Aqueous-Axial-iFR)	Cu 324,754 (Aqueous-Axial-iFR)				Calculated used for ploting
	Y (ppb)	Y (ppb)
					Fraction	uM protein	Cu
CSP1_CTR_F12	8.30341	0.340377			CSP1_CTR_F12	0.380817	0.13391
CSP1_CTR_F13	3.35153	0.19184			CSP1_CTR_F13	0.15371	0.075473
CSP1_CTR_F14	1.52833	0.270815			CSP1_CTR_F14	0.070093	0.106543
CSP1_CTR_F15	-1.44865	0.177674			CSP1_CTR_F15	-0.06644	0.0699
CSP1_CTR_F16	-1.42808	0.278511			CSP1_CTR_F16	-0.0655	0.109571
CSP1_CTR_F17	2.62528	0.465496			CSP1_CTR_F17	0.120402	0.183134
CSP1_CTR_F18	81.7358	0.535119			CSP1_CTR_F18	3.74863	0.210524
CSP1_CTR_F19	343.384	0.539295			CSP1_CTR_F19	15.7485	0.212167
CSP1_CTR_F20	215.545	0.356472			CSP1_CTR_F20	9.88546	0.140242
CSP1_CTR_F21	43.6561	0.460834			CSP1_CTR_F21	2.00219	0.181299
CSP1_CTR_F22	4.58116	0.302658			CSP1_CTR_F22	0.210105	0.11907
CSP1_CTR_F23	-2.43711	0.281773			CSP1_CTR_F23	-0.11177	0.110854
CSP1_CTR_F24	-4.5871	0.374519			CSP1_CTR_F24	-0.21038	0.147342
CSP1_10Cu_F12	-7.97929	0.312816			CSP1_10Cu_F12	-0.36595	0.123067
CSP1_10Cu_F13	-8.07779	0.174307			CSP1_10Cu_F13	-0.37047	0.068575
CSP1_10Cu_F14	-9.35052	0.434828			CSP1_10Cu_F14	-0.42884	0.171068
CSP1_10Cu_F15	-7.63671	0.398375			CSP1_10Cu_F15	-0.35024	0.156727
CSP1_10Cu_F16	-7.34257	1.24625			CSP1_10Cu_F16	-0.33675	0.490293
CSP1_10Cu_F17	-4.01586	3.88678			CSP1_10Cu_F17	-0.18418	1.52912
CSP1_10Cu_F18	58.3468	72.9071			CSP1_10Cu_F18	2.67595	28.6828
CSP1_10Cu_F19	315.923	307.147			CSP1_10Cu_F19	14.4891	120.837
CSP1_10Cu_F20	200.44	203.822			CSP1_10Cu_F20	9.19271	80.1869
CSP1_10Cu_F21	41.9515	53.7936			CSP1_10Cu_F21	1.92401	21.1633
CSP1_10Cu_F22	0.014039	11.4082			CSP1_10Cu_F22	0.000644	4.48816
CSP1_10Cu_F23	-7.34899	3.40592			CSP1_10Cu_F23	-0.33704	1.33994
CSP1_10Cu_F24	-8.59154	18.8395			CSP1_10Cu_F24	-0.39403	7.41176
CSP1_20Cu_F12	-8.08672	0.254625			CSP1_20Cu_F12	-0.37088	0.100174
CSP1_20Cu_F13	-7.32469	0.222486			CSP1_20Cu_F13	-0.33593	0.087529
CSP1_20Cu_F14	-8.42854	0.190322			CSP1_20Cu_F14	-0.38656	0.074876
CSP1_20Cu_F15	-8.18488	0.359021			CSP1_20Cu_F15	-0.37538	0.141244
CSP1_20Cu_F16	-8.63853	2.34689			CSP1_20Cu_F16	-0.39619	0.923302
CSP1_20Cu_F17	-2.66742	13.331			CSP1_20Cu_F17	-0.12234	5.24463
CSP1_20Cu_F18	71.5059	146.213			CSP1_20Cu_F18	3.27945	57.5226
CSP1_20Cu_F19	289.567	477.524			CSP1_20Cu_F19	13.2803	187.865
CSP1_20Cu_F20	192.07	323.538			CSP1_20Cu_F20	8.80887	127.285
CSP1_20Cu_F21	37.6146	86.8781			CSP1_20Cu_F21	1.72511	34.1792
CSP1_20Cu_F22	-1.33337	20.1013			CSP1_20Cu_F22	-0.06115	7.90817
CSP1_20Cu_F23	-4.40554	47.1789			CSP1_20Cu_F23	-0.20205	18.5609
CSP1_20Cu_F24	-4.45709	8.13627			CSP1_20Cu_F24	-0.20441	3.20094
H	SEC Profile A280
27112024_CSP1_10Cu	27112024_CSP1_10Cu	27112024_CSP1_20eqCu	27112024_CSP1_20eqCu	27112024_CSP1_CTR	27112024_CSP1_CTR
UV2 (280 nm)_volume	UV2 (280 nm)_mAU	UV2 (280 nm)_volume	UV2 (280 nm)_mAU	UV2 (280 nm)_volume	UV2 (280 nm)_mAU
7.50234	-0.081	7.50402	-0.711	7.50369	-0.194
7.50501	-0.081	7.50669	-0.717	7.50636	-0.194
7.50767	-0.078	7.50936	-0.772	7.50903	-0.238
7.51034	-0.179	7.51202	-0.772	7.51169	-0.238
7.51301	-0.179	7.51469	-0.814	7.51436	-0.229
7.51567	-0.148	7.51736	-0.85	7.51703	-0.267
7.51834	-0.148	7.52002	-0.85	7.51969	-0.267
7.52101	-0.181	7.52269	-0.853	7.52236	-0.253
7.52367	-0.234	7.52536	-0.853	7.52503	-0.253
7.52634	-0.234	7.52802	-0.895	7.5277	-0.26
7.52901	-0.252	7.53069	-0.94	7.53036	-0.21
7.53167	-0.252	7.53336	-0.94	7.53303	-0.21
7.53434	-0.269	7.53603	-0.898	7.5357	-0.251
7.53701	-0.276	7.53869	-0.898	7.53836	-0.251
7.53968	-0.276	7.54136	-0.913	7.54103	-0.18
7.54234	-0.271	7.54403	-0.927	7.5437	-0.159
7.54501	-0.271	7.54669	-0.927	7.54636	-0.159
7.54768	-0.256	7.54936	-0.866	7.54903	-0.203
7.55034	-0.32	7.55203	-0.866	7.5517	-0.203
7.55301	-0.32	7.55469	-0.907	7.55436	-0.208
7.55568	-0.34	7.55736	-0.906	7.55703	-0.217
7.55834	-0.34	7.56003	-0.906	7.5597	-0.217
7.56101	-0.361	7.56269	-0.9	7.56237	-0.218
7.56368	-0.41	7.56536	-0.9	7.56503	-0.297
7.56634	-0.41	7.56803	-0.92	7.5677	-0.297
7.56901	-0.349	7.5707	-0.883	7.57037	-0.296
7.57168	-0.349	7.57336	-0.883	7.57303	-0.296
7.57435	-0.388	7.57603	-0.897	7.5757	-0.268
7.57701	-0.361	7.5787	-0.897	7.57837	-0.258
7.57968	-0.361	7.58136	-0.879	7.58103	-0.258
7.58235	-0.449	7.58403	-0.874	7.5837	-0.274
7.58501	-0.449	7.5867	-0.874	7.58637	-0.274
7.58768	-0.381	7.58936	-0.851	7.58903	-0.24
7.59035	-0.389	7.59203	-0.851	7.5917	-0.265
7.59301	-0.389	7.5947	-0.839	7.59437	-0.265
7.59568	-0.341	7.59736	-0.818	7.59703	-0.258
7.59835	-0.334	7.60003	-0.818	7.5997	-0.258
7.60102	-0.334	7.6027	-0.755	7.60237	-0.209
7.60368	-0.358	7.60537	-0.755	7.60504	-0.263
7.60635	-0.358	7.60803	-0.764	7.6077	-0.263
7.60902	-0.36	7.6107	-0.724	7.61037	-0.194
7.61168	-0.351	7.61337	-0.724	7.61304	-0.194
7.61435	-0.351	7.61602	-0.745	7.6157	-0.242
7.61702	-0.307	7.61869	-0.745	7.61837	-0.226
7.61968	-0.307	7.62135	-0.723	7.62104	-0.226
7.62235	-0.307	7.62402	-0.721	7.6237	-0.315
7.625	-0.287	7.62669	-0.721	7.62637	-0.315
7.62767	-0.287	7.62935	-0.771	7.62904	-0.335
7.63034	-0.303	7.63202	-0.771	7.63171	-0.325
7.63301	-0.303	7.63469	-0.699	7.63436	-0.325
7.63567	-0.288	7.63736	-0.74	7.63703	-0.375
7.63834	-0.349	7.64002	-0.74	7.63969	-0.375
7.64101	-0.349	7.64269	-0.78	7.64236	-0.343
7.64367	-0.354	7.64536	-0.749	7.64503	-0.373
7.64634	-0.354	7.64802	-0.749	7.64769	-0.373
7.64901	-0.312	7.65069	-0.689	7.65036	-0.341
7.65167	-0.312	7.65336	-0.689	7.65303	-0.341
7.65434	-0.312	7.65602	-0.744	7.65569	-0.323
7.65701	-0.295	7.65869	-0.726	7.65836	-0.355
7.65967	-0.295	7.66136	-0.726	7.66103	-0.355
7.66234	-0.35	7.66402	-0.691	7.6637	-0.271
7.66501	-0.383	7.66669	-0.691	7.66636	-0.271
7.66768	-0.383	7.66936	-0.71	7.66903	-0.236
7.67034	-0.396	7.67202	-0.727	7.6717	-0.265
7.67301	-0.396	7.67469	-0.727	7.67436	-0.265
7.67568	-0.408	7.67736	-0.688	7.67703	-0.275
7.67834	-0.391	7.68003	-0.688	7.6797	-0.275
7.68101	-0.391	7.68269	-0.715	7.68236	-0.256
7.68368	-0.413	7.68536	-0.742	7.68503	-0.187
7.68634	-0.413	7.68803	-0.742	7.6877	-0.187
7.68901	-0.397	7.69069	-0.744	7.69036	-0.195
7.69168	-0.399	7.69336	-0.744	7.69303	-0.17
7.69434	-0.399	7.69603	-0.773	7.6957	-0.17
7.69701	-0.375	7.69869	-0.747	7.69837	-0.142
7.69968	-0.375	7.70136	-0.747	7.70103	-0.142
7.70235	-0.357	7.70403	-0.791	7.7037	-0.152
7.70501	-0.36	7.70669	-0.836	7.70637	-0.124
7.70768	-0.36	7.70936	-0.836	7.70903	-0.124
7.71035	-0.28	7.71203	-0.809	7.7117	-0.098
7.71301	-0.28	7.71469	-0.809	7.71437	-0.098
7.71568	-0.295	7.71736	-0.807	7.71703	-0.07
7.71835	-0.319	7.72003	-0.807	7.7197	-0.077
7.72101	-0.319	7.7227	-0.807	7.72237	-0.077
7.72368	-0.259	7.72536	-0.767	7.72503	-0.013
7.72635	-0.333	7.72803	-0.767	7.7277	-0.013
7.72901	-0.333	7.7307	-0.808	7.73037	-0.02
7.73168	-0.324	7.73336	-0.808	7.73304	-0.044
7.73435	-0.324	7.73603	-0.828	7.7357	-0.044
7.73702	-0.266	7.7387	-0.853	7.73837	-0.035
7.73968	-0.316	7.74136	-0.853	7.74104	-0.035
7.74235	-0.316	7.74403	-0.859	7.7437	-0.052
7.74502	-0.246	7.7467	-0.859	7.74637	-0.011
7.74768	-0.246	7.74937	-0.865	7.74904	-0.011
7.75035	-0.275	7.75203	-0.873	7.7517	-0.042
7.75302	-0.246	7.7547	-0.873	7.75437	-0.042
7.75568	-0.246	7.75737	-0.822	7.75704	-0.025
7.75835	-0.245	7.76003	-0.861	7.7597	-0.025
7.76102	-0.245	7.7627	-0.861	7.76237	-0.025
7.76369	-0.251	7.76537	-0.852	7.76504	-0.057
7.76635	-0.235	7.76803	-0.852	7.76771	-0.057
7.76902	-0.235	7.7707	-0.872	7.77037	-0.028
7.77169	-0.199	7.77337	-0.877	7.77304	-0.054
7.77435	-0.199	7.77603	-0.877	7.77571	-0.054
7.77702	-0.225	7.7787	-0.829	7.77837	0.005
7.77969	-0.183	7.78137	-0.829	7.78104	0.005
7.78235	-0.183	7.78404	-0.803	7.78371	-0.001
7.78502	-0.206	7.7867	-0.799	7.78637	-0.025
7.78769	-0.206	7.78937	-0.799	7.78904	-0.025
7.79035	-0.21	7.79204	-0.753	7.79171	-0.049
7.79302	-0.259	7.7947	-0.753	7.79437	-0.049
7.79569	-0.259	7.79737	-0.799	7.79704	-0.079
7.79836	-0.275	7.80004	-0.781	7.79971	-0.138
7.80102	-0.275	7.8027	-0.781	7.80238	-0.138
7.80369	-0.24	7.80537	-0.796	7.80504	-0.105
7.80636	-0.182	7.80804	-0.796	7.80771	-0.105
7.80902	-0.182	7.8107	-0.803	7.81038	-0.123
7.81169	-0.219	7.81337	-0.807	7.81304	-0.138
7.81436	-0.219	7.81604	-0.807	7.81571	-0.138
7.81702	-0.22	7.81871	-0.759	7.81838	-0.146
7.81969	-0.241	7.82137	-0.759	7.82104	-0.139
7.82236	-0.241	7.82404	-0.777	7.82371	-0.139
7.82503	-0.208	7.82671	-0.759	7.82638	-0.115
7.82769	-0.208	7.82937	-0.759	7.82904	-0.115
7.83036	-0.2	7.83204	-0.746	7.83171	-0.096
7.83303	-0.18	7.83471	-0.746	7.83438	-0.047
7.83569	-0.18	7.83737	-0.746	7.83705	-0.047
7.83836	-0.247	7.84004	-0.655	7.83971	-0.059
7.84103	-0.247	7.84271	-0.655	7.84238	-0.059
7.84369	-0.232	7.84538	-0.702	7.84505	-0.05
7.84636	-0.278	7.84803	-0.702	7.84771	-0.045
7.84903	-0.278	7.8507	-0.669	7.85038	-0.045
7.85169	-0.232	7.85336	-0.678	7.85305	-0.038
7.85436	-0.283	7.85603	-0.678	7.85571	-0.038
7.85703	-0.283	7.8587	-0.639	7.85838	-0.081
7.85968	-0.303	7.86136	-0.639	7.86105	-0.031
7.86235	-0.303	7.86403	-0.656	7.86371	-0.031
7.86502	-0.273	7.8667	-0.68	7.86637	0.002
7.86768	-0.309	7.86936	-0.68	7.86903	0.002
7.87035	-0.309	7.87203	-0.696	7.8717	0.002
7.87302	-0.312	7.8747	-0.696	7.87437	0.055
7.87568	-0.312	7.87736	-0.659	7.87703	0.055
7.87835	-0.322	7.88003	-0.669	7.8797	0.072
7.88102	-0.275	7.8827	-0.669	7.88237	0.072
7.88368	-0.275	7.88537	-0.702	7.88504	0.06
7.88635	-0.244	7.88803	-0.746	7.8877	0.057
7.88902	-0.244	7.8907	-0.746	7.89037	0.057
7.89169	-0.233	7.89337	-0.759	7.89304	0.106
7.89435	-0.205	7.89603	-0.759	7.8957	0.106
7.89702	-0.205	7.8987	-0.767	7.89837	0.125
7.89969	-0.213	7.90137	-0.772	7.90104	0.106
7.90235	-0.213	7.90403	-0.772	7.9037	0.106
7.90502	-0.223	7.9067	-0.763	7.90637	0.117
7.90769	-0.221	7.90937	-0.763	7.90904	0.117
7.91035	-0.221	7.91203	-0.772	7.91171	0.087
7.91302	-0.217	7.9147	-0.782	7.91437	0.09
7.91569	-0.217	7.91737	-0.782	7.91704	0.09
7.91835	-0.238	7.92003	-0.811	7.91971	0.115
7.92102	-0.194	7.9227	-0.811	7.92237	0.115
7.92369	-0.194	7.92537	-0.767	7.92504	0.078
7.92636	-0.198	7.92804	-0.787	7.92771	0.097
7.92902	-0.198	7.9307	-0.787	7.93037	0.106
7.93169	-0.166	7.93337	-0.734	7.93304	0.106
7.93436	-0.154	7.93604	-0.734	7.93571	0.132
7.93702	-0.154	7.9387	-0.759	7.93837	0.132
7.93969	-0.066	7.94137	-0.753	7.94104	0.11
7.94236	-0.058	7.94404	-0.753	7.94371	0.11
7.94502	-0.058	7.9467	-0.753	7.94638	0.153
7.94769	-0.017	7.94937	-0.753	7.94904	0.142
7.95036	-0.017	7.95204	-0.739	7.95171	0.142
7.95302	-0.003	7.95471	-0.734	7.95438	0.132
7.95569	-0.018	7.95737	-0.734	7.95704	0.132
7.95836	-0.018	7.96004	-0.713	7.95971	0.143
7.96103	-0.011	7.96271	-0.713	7.96238	0.098
7.96369	-0.011	7.96537	-0.687	7.96504	0.098
7.96636	-0.039	7.96804	-0.68	7.96771	0.08
7.96903	-0.03	7.97071	-0.68	7.97038	0.08
7.97169	-0.03	7.97337	-0.629	7.97304	0.047
7.97436	-0.025	7.97604	-0.629	7.97571	-0.005
7.97703	-0.025	7.97871	-0.66	7.97838	-0.005
7.97969	-0.001	7.98137	-0.62	7.98105	-0.02
7.98236	-0.051	7.98404	-0.62	7.98371	-0.02
7.98503	-0.051	7.98671	-0.607	7.98638	-0.036
7.9877	-0.018	7.98938	-0.607	7.98905	-0.077
7.99036	-0.018	7.99204	-0.634	7.99171	-0.077
7.99303	-0.044	7.99471	-0.615	7.99438	-0.044
7.9957	-0.049	7.99738	-0.615	7.99705	-0.07
7.99836	-0.049	8.00004	-0.596	7.99971	-0.07
8.00103	-0.039	8.00271	-0.596	8.00238	-0.025
8.0037	-0.039	8.00538	-0.593	8.00505	-0.025
8.00636	-0.025	8.00804	-0.572	8.00772	-0.036
8.00903	-0.04	8.01071	-0.572	8.01038	-0.036
8.0117	-0.04	8.01338	-0.57	8.01305	-0.011
8.01437	-0.063	8.01605	-0.527	8.01572	-0.014
8.01703	-0.063	8.01871	-0.527	8.01838	-0.014
8.0197	-0.072	8.02138	-0.506	8.02105	0.017
8.02237	-0.14	8.02405	-0.506	8.02372	0.021
8.02503	-0.14	8.02671	-0.522	8.02638	0.021
8.0277	-0.194	8.02938	-0.537	8.02905	0.021
8.03037	-0.194	8.03205	-0.537	8.03172	0.021
8.03303	-0.227	8.03471	-0.595	8.03438	-0.019
8.0357	-0.226	8.03738	-0.595	8.03705	-0.019
8.03837	-0.226	8.04005	-0.562	8.03972	-0.006
8.04104	-0.26	8.04272	-0.555	8.04239	-0.01
8.0437	-0.26	8.04538	-0.555	8.04505	-0.01
8.04637	-0.245	8.04805	-0.576	8.04772	-0.021
8.04904	-0.2	8.05072	-0.576	8.05039	-0.028
8.0517	-0.2	8.05338	-0.601	8.05305	-0.028
8.05437	-0.21	8.05605	-0.571	8.05572	-0.034
8.05704	-0.21	8.05872	-0.571	8.05839	-0.034
8.0597	-0.192	8.06138	-0.555	8.06105	-0.055
8.06237	-0.193	8.06405	-0.555	8.06372	-0.001
8.06504	-0.193	8.06672	-0.513	8.06639	-0.001
8.06771	-0.155	8.06939	-0.475	8.06905	-0.028
8.07037	-0.155	8.07205	-0.475	8.07172	-0.028
8.07304	-0.145	8.07472	-0.509	8.07439	0.006
8.07571	-0.129	8.07739	-0.509	8.07705	0.041
8.07837	-0.129	8.08004	-0.52	8.07972	0.041
8.08104	-0.153	8.08271	-0.488	8.08239	-0.012
8.08371	-0.153	8.08537	-0.488	8.08506	-0.012
8.08637	-0.131	8.08804	-0.484	8.08772	-0.03
8.08904	-0.138	8.09071	-0.484	8.09039	-0.009
8.09169	-0.138	8.09338	-0.492	8.09306	-0.009
8.09436	-0.157	8.09604	-0.502	8.09572	-0.059
8.09703	-0.186	8.09871	-0.502	8.09839	-0.059
8.0997	-0.186	8.10138	-0.479	8.10105	-0.078
8.10236	-0.209	8.10404	-0.479	8.10371	-0.061
8.10503	-0.209	8.10671	-0.469	8.10638	-0.061
8.1077	-0.264	8.10938	-0.477	8.10905	-0.062
8.11036	-0.269	8.11205	-0.477	8.11171	-0.062
8.11303	-0.269	8.11471	-0.425	8.11438	-0.045
8.1157	-0.257	8.11738	-0.425	8.11705	-0.1
8.11837	-0.257	8.12005	-0.437	8.11971	-0.1
8.12103	-0.241	8.12271	-0.38	8.12238	-0.042
8.1237	-0.216	8.12538	-0.38	8.12505	-0.042
8.12637	-0.216	8.12805	-0.384	8.12772	-0.11
8.12903	-0.259	8.13071	-0.374	8.13038	-0.126
8.1317	-0.259	8.13338	-0.374	8.13305	-0.126
8.13437	-0.261	8.13605	-0.347	8.13572	-0.123
8.13704	-0.261	8.13871	-0.347	8.13838	-0.123
8.1397	-0.261	8.14138	-0.312	8.14105	-0.159
8.14237	-0.333	8.14405	-0.34	8.14372	-0.222
8.14504	-0.333	8.14671	-0.34	8.14638	-0.222
8.1477	-0.293	8.14938	-0.284	8.14905	-0.181
8.15037	-0.314	8.15205	-0.284	8.15172	-0.181
8.15304	-0.314	8.15472	-0.357	8.15438	-0.201
8.1557	-0.314	8.15738	-0.337	8.15705	-0.221
8.15837	-0.314	8.16005	-0.337	8.15972	-0.221
8.16104	-0.286	8.16272	-0.351	8.16238	-0.263
8.16371	-0.282	8.16538	-0.351	8.16505	-0.263
8.16637	-0.282	8.16805	-0.345	8.16772	-0.255
8.16904	-0.277	8.17072	-0.349	8.17039	-0.291
8.17171	-0.277	8.17338	-0.349	8.17305	-0.291
8.17437	-0.206	8.17605	-0.337	8.17572	-0.289
8.17704	-0.256	8.17872	-0.337	8.17839	-0.289
8.17971	-0.256	8.18139	-0.373	8.18105	-0.255
8.18237	-0.232	8.18405	-0.364	8.18372	-0.287
8.18504	-0.232	8.18672	-0.364	8.18639	-0.287
8.18771	-0.22	8.18939	-0.334	8.18906	-0.25
8.19038	-0.238	8.19205	-0.334	8.19172	-0.272
8.19304	-0.238	8.19472	-0.356	8.19439	-0.272
8.19571	-0.253	8.19739	-0.272	8.19706	-0.276
8.19838	-0.253	8.20005	-0.272	8.19972	-0.276
8.20104	-0.231	8.20272	-0.263	8.20239	-0.3
8.20371	-0.233	8.20539	-0.263	8.20506	-0.324
8.20638	-0.233	8.20806	-0.279	8.20772	-0.324
8.20904	-0.199	8.21072	-0.245	8.21039	-0.316
8.21171	-0.199	8.2134	-0.245	8.21306	-0.316
8.21438	-0.195	8.21606	-0.239	8.21573	-0.304
8.21705	-0.216	8.21872	-0.239	8.21839	-0.278
8.21971	-0.216	8.22139	-0.202	8.22106	-0.278
8.22238	-0.218	8.22406	-0.191	8.22373	-0.236
8.22505	-0.172	8.22672	-0.191	8.22639	-0.236
8.22771	-0.172	8.22939	-0.157	8.22906	-0.216
8.23038	-0.168	8.23206	-0.157	8.23173	-0.202
8.23305	-0.168	8.23472	-0.133	8.2344	-0.202
8.23571	-0.092	8.23739	-0.12	8.23706	-0.206
8.23838	0.014	8.24006	-0.034	8.23973	-0.206
8.24105	0.014	8.24273	-0.034	8.2424	-0.166
8.24372	0.007	8.24539	-0.034	8.24506	-0.145
8.24638	0.007	8.24806	0.023	8.24773	-0.145
8.24905	0.025	8.25073	0.047	8.2504	-0.099
8.25172	0.028	8.25339	0.047	8.25306	-0.099
8.25438	0.028	8.25606	0.065	8.25573	-0.123
8.25705	0.044	8.25873	0.123	8.2584	-0.166
8.25972	0.044	8.26139	0.123	8.26106	-0.166
8.26238	0.075	8.26406	0.155	8.26373	-0.187
8.26505	0.118	8.26673	0.155	8.2664	-0.187
8.26772	0.118	8.26939	0.153	8.26906	-0.192
8.27039	0.133	8.27206	0.179	8.27173	-0.215
8.27305	0.133	8.27473	0.179	8.2744	-0.215
8.27572	0.142	8.2774	0.236	8.27707	-0.234
8.27839	0.132	8.28006	0.236	8.27973	-0.234
8.28105	0.132	8.28273	0.28	8.2824	-0.219
8.28372	0.2	8.2854	0.299	8.28507	-0.218
8.28639	0.2	8.28806	0.299	8.28773	-0.218
8.28905	0.226	8.29073	0.305	8.2904	-0.192
8.29172	0.34	8.2934	0.305	8.29307	-0.192
8.29439	0.34	8.29607	0.378	8.29573	-0.206
8.29706	0.367	8.29873	0.399	8.2984	-0.16
8.29972	0.367	8.3014	0.399	8.30107	-0.16
8.30239	0.373	8.30407	0.432	8.30373	-0.135
8.30506	0.4	8.30673	0.432	8.3064	-0.092
8.30772	0.4	8.3094	0.553	8.30907	-0.092
8.31039	0.42	8.31207	0.629	8.31174	-0.114
8.31306	0.42	8.31472	0.629	8.3144	-0.114
8.31572	0.448	8.31739	0.632	8.31707	-0.112
8.31839	0.465	8.32005	0.632	8.31974	-0.108
8.32106	0.465	8.32272	0.67	8.3224	-0.108
8.32373	0.461	8.32539	0.711	8.32507	-0.105
8.32638	0.461	8.32806	0.711	8.32774	-0.105
8.32905	0.505	8.33072	0.703	8.3304	-0.151
8.33171	0.539	8.33339	0.703	8.33306	-0.123
8.33438	0.539	8.33606	0.734	8.33572	-0.123
8.33705	0.544	8.33872	0.82	8.33839	-0.165
8.33971	0.574	8.34139	0.82	8.34106	-0.165
8.34238	0.574	8.34406	0.862	8.34373	-0.107
8.34505	0.594	8.34672	0.862	8.34639	-0.093
8.34772	0.594	8.34939	0.886	8.34906	-0.093
8.35038	0.683	8.35206	0.953	8.35173	-0.075
8.35305	0.7	8.35472	0.953	8.35439	-0.075
8.35572	0.7	8.35739	0.938	8.35706	-0.059
8.35838	0.78	8.36006	0.938	8.35973	-0.086
8.36105	0.78	8.36273	0.942	8.36239	-0.086
8.36372	0.818	8.36539	0.925	8.36506	-0.005
8.36638	0.879	8.36806	0.925	8.36773	-0.005
8.36905	0.879	8.37073	0.985	8.37039	-0.002
8.37172	0.897	8.37339	1.005	8.37306	-0.047
8.37439	0.897	8.37606	1.005	8.37573	-0.047
8.37705	0.903	8.37873	1.001	8.3784	0.004
8.37972	0.929	8.38139	1.001	8.38106	0.004
8.38239	0.929	8.38406	0.967	8.38373	-0.008
8.38505	0.975	8.38673	0.968	8.3864	-0.031
8.38772	0.975	8.3894	0.968	8.38906	-0.031
8.39039	1.041	8.39206	0.953	8.39173	-0.028
8.39305	1.048	8.39473	0.953	8.3944	-0.028
8.39572	1.048	8.3974	1.006	8.39707	0.005
8.39839	1.105	8.40006	1.03	8.39973	-0.003
8.40106	1.105	8.40273	1.03	8.4024	-0.003
8.40372	1.113	8.4054	1.067	8.40507	0.022
8.40639	1.145	8.40806	1.067	8.40773	0.022
8.40906	1.145	8.41073	1.091	8.4104	0.047
8.41172	1.209	8.4134	1.062	8.41307	0.08
8.41439	1.209	8.41607	1.062	8.41573	0.08
8.41706	1.239	8.41873	1.135	8.4184	0.066
8.41973	1.302	8.4214	1.135	8.42107	0.066
8.42239	1.302	8.42407	1.181	8.42373	0.067
8.42506	1.288	8.42673	1.28	8.4264	0.052
8.42774	1.288	8.4294	1.28	8.42907	0.052
8.43039	1.304	8.43207	1.269	8.43174	0.034
8.43306	1.325	8.43473	1.269	8.4344	0.028
8.43573	1.325	8.4374	1.24	8.43707	0.028
8.43839	1.326	8.44007	1.278	8.43974	-0.037
8.44106	1.326	8.44274	1.278	8.4424	-0.037
8.44373	1.354	8.4454	1.315	8.44507	0.016
8.44639	1.387	8.44807	1.315	8.44774	-0.019
8.44906	1.387	8.45074	1.326	8.45041	-0.019
8.45173	1.433	8.4534	1.32	8.45307	-0.006
8.45439	1.433	8.45607	1.32	8.45574	-0.006
8.45706	1.514	8.45874	1.35	8.45841	-0.015
8.45973	1.512	8.4614	1.35	8.46107	-0.005
8.46239	1.512	8.46407	1.443	8.46374	-0.005
8.46506	1.497	8.46674	1.433	8.46641	-0.027
8.46773	1.565	8.46941	1.433	8.46907	-0.027
8.4704	1.565	8.47207	1.46	8.47174	-0.049
8.47306	1.617	8.47474	1.46	8.47441	0.005
8.47573	1.617	8.47741	1.478	8.47707	0.005
8.4784	1.632	8.48007	1.543	8.47974	0.03
8.48106	1.674	8.48274	1.543	8.48241	0.03
8.48373	1.674	8.48541	1.569	8.48508	-0.021
8.4864	1.681	8.48807	1.569	8.48774	-0.055
8.48906	1.681	8.49074	1.645	8.49041	-0.055
8.49173	1.676	8.49341	1.675	8.49308	-0.088
8.4944	1.674	8.49608	1.675	8.49574	-0.088
8.49707	1.674	8.49874	1.723	8.49841	-0.095
8.49973	1.724	8.50141	1.731	8.50108	-0.081
8.5024	1.724	8.50408	1.731	8.50374	-0.081
8.50507	1.723	8.50674	1.795	8.50641	-0.041
8.50773	1.734	8.50941	1.795	8.50908	-0.041
8.5104	1.734	8.51208	1.835	8.51175	0.005
8.51307	1.771	8.51474	1.861	8.51441	0.039
8.51573	1.771	8.51741	1.861	8.51708	0.039
8.5184	1.807	8.52008	1.904	8.51975	0.081
8.52107	1.822	8.52275	1.904	8.52241	0.081
8.52373	1.822	8.52541	1.927	8.52508	0.131
8.5264	1.876	8.52808	1.939	8.52775	0.138
8.52907	1.876	8.53075	1.939	8.53041	0.138
8.53173	1.917	8.53341	2.013	8.53308	0.16
8.5344	1.961	8.53608	2.013	8.53575	0.16
8.53707	1.961	8.53875	2.051	8.53842	0.228
8.53974	1.981	8.54141	2.142	8.54108	0.222
8.5424	1.981	8.54408	2.142	8.54375	0.222
8.54507	1.972	8.54673	2.201	8.54642	0.261
8.54774	2.014	8.5494	2.201	8.54908	0.261
8.5504	2.014	8.55207	2.279	8.55175	0.282
8.55307	1.987	8.55474	2.343	8.55442	0.227
8.55574	1.987	8.5574	2.343	8.55709	0.227
8.55839	2.006	8.56007	2.46	8.55975	0.214
8.56106	2.025	8.56274	2.46	8.56242	0.249
8.56373	2.025	8.5654	2.468	8.56509	0.249
8.56639	2.065	8.56807	2.606	8.56774	0.189
8.56906	2.065	8.57074	2.606	8.57041	0.189
8.57173	2.066	8.57341	2.683	8.57308	0.216
8.57439	2.147	8.57607	2.683	8.57574	0.222
8.57706	2.147	8.57874	2.726	8.57841	0.222
8.57973	2.154	8.58141	2.868	8.58108	0.176
8.58239	2.154	8.58407	2.868	8.58374	0.176
8.58506	2.186	8.58674	2.964	8.58641	0.159
8.58773	2.25	8.58941	2.964	8.58908	0.163
8.5904	2.25	8.59208	3.055	8.59174	0.163
8.59306	2.263	8.59474	3.162	8.59441	0.175
8.59573	2.353	8.59741	3.162	8.59708	0.214
8.5984	2.353	8.60008	3.23	8.59974	0.214
8.60106	2.355	8.60274	3.23	8.60241	0.227
8.60373	2.355	8.60541	3.375	8.60508	0.227
8.6064	2.402	8.60808	3.436	8.60775	0.239
8.60907	2.399	8.61074	3.436	8.61041	0.239
8.61173	2.399	8.61341	3.546	8.61308	0.328
8.6144	2.441	8.61608	3.546	8.61575	0.293
8.61707	2.441	8.61874	3.632	8.61841	0.293
8.61973	2.431	8.62141	3.699	8.62108	0.341
8.6224	2.465	8.62408	3.699	8.62375	0.341
8.62507	2.465	8.62675	3.753	8.62642	0.353
8.62774	2.459	8.62941	3.895	8.62908	0.357
8.6304	2.459	8.63208	3.895	8.63175	0.357
8.63307	2.584	8.63475	4.05	8.63442	0.374
8.63574	2.563	8.63741	4.05	8.63708	0.374
8.6384	2.563	8.64008	4.199	8.63975	0.333
8.64107	2.648	8.64275	4.363	8.64242	0.387
8.64374	2.648	8.64541	4.363	8.64509	0.387
8.6464	2.638	8.64808	4.511	8.64775	0.362
8.64907	2.788	8.65075	4.511	8.65042	0.362
8.65174	2.788	8.65341	4.647	8.65309	0.405
8.6544	2.798	8.65608	4.778	8.65575	0.392
8.65707	2.798	8.65875	4.778	8.65842	0.392
8.65974	2.84	8.66142	5.016	8.66109	0.43
8.66241	2.862	8.66408	5.016	8.66375	0.43
8.66507	2.862	8.66675	5.177	8.66642	0.408
8.66774	2.918	8.66942	5.271	8.66909	0.382
8.67041	2.918	8.67208	5.271	8.67175	0.382
8.67307	2.929	8.67475	5.461	8.67442	0.348
8.67574	2.987	8.67742	5.461	8.67709	0.31
8.67841	2.987	8.68009	5.597	8.67975	0.31
8.68108	3.002	8.68275	5.771	8.68242	0.307
8.68374	3.002	8.68542	5.771	8.68509	0.307
8.68641	3.026	8.68809	5.948	8.68776	0.305
8.68908	3.047	8.69075	5.948	8.69042	0.235
8.69174	3.047	8.69342	6.12	8.69309	0.235
8.69441	3.09	8.69609	6.318	8.69576	0.296
8.69708	3.09	8.69876	6.318	8.69842	0.296
8.69974	3.106	8.70142	6.467	8.70109	0.267
8.70241	3.167	8.70409	6.467	8.70376	0.253
8.70508	3.167	8.70676	6.663	8.70642	0.253
8.70775	3.191	8.70942	6.888	8.70909	0.261
8.71041	3.277	8.71209	6.888	8.71176	0.261
8.71308	3.277	8.71476	7.073	8.71443	0.295
8.71575	3.279	8.71742	7.073	8.71709	0.285
8.71841	3.279	8.72009	7.35	8.71976	0.285
8.72108	3.311	8.72276	7.512	8.72243	0.287
8.72375	3.348	8.72543	7.512	8.72509	0.287
8.72641	3.348	8.72809	7.67	8.72776	0.321
8.72908	3.383	8.73076	7.67	8.73043	0.293
8.73175	3.383	8.73343	7.902	8.73309	0.293
8.73442	3.43	8.73609	8.063	8.73576	0.296
8.73708	3.443	8.73876	8.063	8.73843	0.296
8.73975	3.443	8.74143	8.351	8.74109	0.285
8.74242	3.485	8.74409	8.351	8.74376	0.31
8.74508	3.485	8.74676	8.485	8.74643	0.31
8.74775	3.505	8.74943	8.739	8.74909	0.252
8.75042	3.509	8.7521	8.739	8.75176	0.252
8.75309	3.509	8.75476	8.877	8.75443	0.296
8.75575	3.531	8.75743	9.107	8.7571	0.308
8.75842	3.531	8.7601	9.107	8.75976	0.308
8.76109	3.558	8.76276	9.35	8.76243	0.334
8.76375	3.622	8.76543	9.35	8.7651	0.334
8.76642	3.622	8.7681	9.584	8.76776	0.304
8.76909	3.63	8.77076	9.793	8.77043	0.353
8.77175	3.63	8.77343	9.793	8.7731	0.353
8.77442	3.746	8.7761	10.056	8.77576	0.362
8.77709	3.734	8.77877	10.056	8.77843	0.362
8.77976	3.734	8.78142	10.279	8.7811	0.353
8.78242	3.836	8.78409	10.528	8.78376	0.359
8.78509	3.836	8.78675	10.528	8.78643	0.359
8.78776	3.876	8.78942	10.744	8.7891	0.341
8.79041	3.897	8.79209	10.744	8.79177	0.341
8.79308	3.897	8.79475	10.947	8.79443	0.338
8.79574	3.937	8.79742	11.189	8.7971	0.279
8.79841	3.937	8.80009	11.189	8.79975	0.279
8.80108	3.975	8.80276	11.346	8.80242	0.319
8.80375	4.001	8.80542	11.346	8.80509	0.312
8.80641	4.001	8.80809	11.572	8.80775	0.312
8.80908	3.986	8.81076	11.778	8.81042	0.35
8.81175	3.986	8.81342	11.778	8.81309	0.35
8.81441	4.081	8.81609	11.941	8.81575	0.347
8.81708	4.136	8.81876	11.941	8.81842	0.347
8.81975	4.136	8.82143	12.151	8.82109	0.347
8.82241	4.152	8.82409	12.319	8.82376	0.333
8.82508	4.152	8.82676	12.319	8.82642	0.333
8.82775	4.207	8.82943	12.537	8.82909	0.35
8.83042	4.234	8.83209	12.537	8.83176	0.345
8.83308	4.234	8.83476	12.684	8.83442	0.345
8.83575	4.196	8.83743	12.907	8.83709	0.379
8.83842	4.249	8.84009	12.907	8.83976	0.379
8.84108	4.249	8.84276	13.111	8.84242	0.351
8.84375	4.246	8.84543	13.111	8.84509	0.33
8.84642	4.246	8.8481	13.277	8.84776	0.33
8.84908	4.229	8.85076	13.422	8.85042	0.314
8.85175	4.168	8.85343	13.422	8.85309	0.314
8.85442	4.168	8.8561	13.616	8.85576	0.317
8.85709	4.181	8.85876	13.616	8.85843	0.297
8.85975	4.181	8.86143	13.729	8.86109	0.297
8.86242	4.235	8.8641	13.94	8.86376	0.331
8.86509	4.196	8.86677	13.94	8.86643	0.331
8.86775	4.196	8.86943	14.116	8.86909	0.323
8.87042	4.221	8.8721	14.266	8.87176	0.308
8.87309	4.221	8.87477	14.266	8.87443	0.308
8.87575	4.244	8.87743	14.425	8.87709	0.351
8.87842	4.266	8.8801	14.425	8.87976	0.351
8.88109	4.266	8.88277	14.602	8.88243	0.38
8.88376	4.277	8.88544	14.801	8.8851	0.345
8.88642	4.277	8.8881	14.801	8.88776	0.345
8.88909	4.245	8.89077	14.909	8.89043	0.442
8.89176	4.289	8.89344	14.909	8.8931	0.442
8.89442	4.289	8.8961	15.066	8.89576	0.403
8.89709	4.309	8.89877	15.197	8.89843	0.448
8.89976	4.309	8.90144	15.197	8.9011	0.448
8.90242	4.247	8.9041	15.336	8.90376	0.408
8.90509	4.265	8.90678	15.483	8.90643	0.408
8.90776	4.265	8.90944	15.483	8.9091	0.434
8.91043	4.243	8.9121	15.555	8.91177	0.397
8.91309	4.243	8.91477	15.555	8.91443	0.397
8.91576	4.213	8.91744	15.691	8.9171	0.362
8.91843	4.233	8.9201	15.691	8.91977	0.362
8.92109	4.233	8.92277	15.823	8.92243	0.419
8.92376	4.217	8.92544	15.886	8.9251	0.441
8.92643	4.217	8.92811	15.886	8.92777	0.441
8.9291	4.161	8.93077	15.949	8.93043	0.461
8.93176	4.176	8.93344	15.949	8.9331	0.47
8.93443	4.176	8.93611	16.135	8.93577	0.47
8.9371	4.188	8.93877	16.24	8.93844	0.541
8.93976	4.188	8.94144	16.24	8.9411	0.541
8.94243	4.201	8.94411	16.312	8.94377	0.511
8.9451	4.192	8.94677	16.312	8.94644	0.545
8.94777	4.192	8.94944	16.497	8.9491	0.545
8.95043	4.217	8.95211	16.566	8.95177	0.524
8.9531	4.217	8.95478	16.566	8.95444	0.524
8.95577	4.222	8.95744	16.681	8.9571	0.562
8.95843	4.148	8.96011	16.681	8.95977	0.505
8.9611	4.148	8.96278	16.851	8.96244	0.505
8.96377	4.234	8.96544	16.933	8.96511	0.515
8.96643	4.165	8.96811	16.933	8.96777	0.515
8.9691	4.165	8.97078	16.995	8.97044	0.476
8.97177	4.174	8.97344	16.995	8.9731	0.421
8.97444	4.174	8.97611	17.086	8.97577	0.421
8.9771	4.192	8.97878	17.233	8.97844	0.455
8.97977	4.2	8.98145	17.233	8.98111	0.455
8.98244	4.2	8.98411	17.339	8.98377	0.418
8.9851	4.244	8.98678	17.339	8.98644	0.402
8.98777	4.244	8.98945	17.495	8.98911	0.402
8.99044	4.212	8.99211	17.649	8.99177	0.382
8.9931	4.212	8.99478	17.649	8.99444	0.382
8.99577	4.212	8.99745	17.728	8.99711	0.379
8.99844	4.24	9.00011	17.855	8.99977	0.393
9.00111	4.24	9.00278	17.855	9.00244	0.393
9.00377	4.244	9.00545	18.003	9.00511	0.34
9.00644	4.269	9.00812	18.003	9.00777	0.34
9.00911	4.269	9.01078	18.092	9.01044	0.327
9.01177	4.288	9.01344	18.255	9.01311	0.36
9.01444	4.288	9.0161	18.255	9.01577	0.36
9.01711	4.25	9.01877	18.422	9.01844	0.347
9.01978	4.252	9.02144	18.422	9.02111	0.347
9.02244	4.252	9.0241	18.547	9.02378	0.317
9.0251	4.261	9.02677	18.67	9.02644	0.32
9.02776	4.261	9.02944	18.67	9.02911	0.32
9.03043	4.296	9.03211	18.818	9.03178	0.279
9.0331	4.324	9.03477	18.818	9.03443	0.279
9.03576	4.324	9.03744	18.962	9.0371	0.262
9.03843	4.303	9.04011	19.138	9.03977	0.352
9.0411	4.303	9.04277	19.138	9.04245	0.352
9.04377	4.353	9.04544	19.287	9.0451	0.273
9.04643	4.43	9.04811	19.287	9.04777	0.292
9.0491	4.43	9.05077	19.463	9.05043	0.292
9.05177	4.453	9.05344	19.606	9.0531	0.282
9.05443	4.453	9.05611	19.606	9.05577	0.282
9.0571	4.541	9.05878	19.849	9.05843	0.336
9.05977	4.627	9.06144	19.849	9.0611	0.365
9.06243	4.627	9.06411	20.078	9.06377	0.365
9.0651	4.654	9.06678	20.298	9.06643	0.427
9.06777	4.654	9.06944	20.298	9.0691	0.427
9.07044	4.731	9.07211	20.592	9.07177	0.483
9.0731	4.848	9.07478	20.592	9.07444	0.468
9.07577	4.848	9.07744	20.846	9.0771	0.468
9.07844	4.888	9.08011	21.06	9.07977	0.463
9.0811	4.911	9.08278	21.06	9.08244	0.463
9.08377	4.911	9.08545	21.311	9.0851	0.454
9.08644	5.044	9.08811	21.311	9.08777	0.486
9.0891	5.044	9.09078	21.629	9.09044	0.486
9.09177	5.101	9.09345	21.883	9.0931	0.469
9.09444	5.201	9.09611	21.883	9.09577	0.469
9.09711	5.201	9.09878	22.153	9.09844	0.489
9.09977	5.361	9.10145	22.153	9.10111	0.531
9.10244	5.361	9.10411	22.446	9.10377	0.531
9.10511	5.404	9.10678	22.797	9.10644	0.512
9.10777	5.52	9.10945	22.797	9.10911	0.512
9.11044	5.52	9.11212	23.101	9.11177	0.542
9.11311	5.665	9.11478	23.101	9.11444	0.609
9.11578	5.665	9.11745	23.493	9.11711	0.609
9.11844	5.843	9.12012	23.862	9.11977	0.598
9.12111	5.914	9.12278	23.862	9.12244	0.598
9.12378	5.914	9.12545	24.357	9.12511	0.698
9.12644	6.076	9.12812	24.75	9.12778	0.659
9.12911	6.076	9.13078	24.75	9.13044	0.659
9.13179	6.184	9.13345	25.22	9.13311	0.708
9.13446	6.313	9.13612	25.22	9.13578	0.708
9.13711	6.313	9.13879	25.681	9.13844	0.738
9.13978	6.477	9.14145	26.146	9.14111	0.759
9.14244	6.623	9.14412	26.146	9.14378	0.759
9.14511	6.623	9.1468	26.647	9.14644	0.763
9.14778	6.858	9.14945	26.647	9.14911	0.763
9.15045	6.858	9.15212	27.117	9.15178	0.747
9.15311	6.997	9.15479	27.631	9.15444	0.804
9.15578	6.997	9.15745	27.631	9.15711	0.804
9.15845	7.216	9.16012	28.187	9.15978	0.797
9.16111	7.45	9.16279	28.187	9.16245	0.797
9.16378	7.45	9.16545	28.831	9.16511	0.852
9.16645	7.662	9.16812	29.461	9.16778	0.852
9.16911	7.662	9.17079	29.461	9.17045	0.852
9.17178	7.884	9.17387	30.122	9.17319	0.889
9.17445	8.184	9.17612	30.122	9.17578	0.942
9.17712	8.184	9.17879	30.797	9.17845	0.942
9.17978	8.458	9.18145	31.529	9.18111	1.025
9.18245	8.458	9.18412	31.529	9.18378	1.025
9.18512	8.69	9.18679	32.298	9.18645	1.066
9.18778	8.994	9.18946	32.298	9.18912	1.115
9.19045	8.994	9.19212	33.043	9.19178	1.115
9.19312	9.274	9.19479	33.848	9.19445	1.078
9.19578	9.274	9.19746	33.848	9.19712	1.078
9.19845	9.62	9.20012	34.659	9.19978	1.104
9.20112	9.952	9.20279	34.659	9.20245	1.183
9.20379	9.952	9.20546	35.414	9.20512	1.183
9.20645	10.263	9.20812	36.252	9.20778	1.163
9.20912	10.605	9.21079	36.252	9.21045	1.163
9.21179	10.605	9.21346	37.202	9.21312	1.219
9.21445	11.007	9.21612	37.202	9.21579	1.275
9.21712	11.007	9.21879	38.169	9.21845	1.275
9.21979	11.341	9.22146	39.146	9.22112	1.347
9.22246	11.786	9.22412	39.146	9.22379	1.347
9.22512	11.786	9.22679	40.229	9.22645	1.415
9.22779	12.172	9.22946	40.229	9.22912	1.451
9.23046	12.172	9.23213	41.323	9.23179	1.451
9.23312	12.68	9.23479	42.44	9.23445	1.545
9.23579	13.157	9.23746	42.44	9.23712	1.545
9.23846	13.157	9.24013	43.536	9.23979	1.637
9.24113	13.661	9.24279	44.854	9.24245	1.731
9.24379	13.661	9.24545	44.854	9.24512	1.731
9.24646	14.215	9.24811	46.049	9.24779	1.918
9.24913	14.748	9.25078	46.049	9.25045	1.918
9.25179	14.748	9.25345	47.304	9.25312	1.984
9.25446	15.304	9.25611	48.587	9.25579	2.183
9.25711	15.304	9.25878	48.587	9.25846	2.183
9.25978	15.894	9.26145	49.873	9.26112	2.305
9.26245	16.514	9.26412	49.873	9.26379	2.428
9.26511	16.514	9.26678	51.305	9.26644	2.428
9.26778	17.155	9.26945	52.712	9.26911	2.564
9.27045	17.155	9.27212	52.712	9.27178	2.564
9.27312	17.855	9.27478	54.151	9.27444	2.656
9.27578	18.535	9.27745	54.151	9.27711	2.656
9.27845	18.535	9.28012	55.561	9.27978	2.769
9.28112	19.311	9.28278	57.182	9.28244	2.843
9.28378	19.311	9.28545	57.182	9.28511	2.843
9.28645	20.029	9.28812	58.807	9.28778	2.926
9.28912	20.903	9.29078	58.807	9.29045	2.926
9.29178	20.903	9.29345	60.427	9.29311	2.978
9.29445	21.712	9.29612	62.103	9.29578	3.07
9.29712	21.712	9.29879	62.103	9.29845	3.07
9.29979	22.557	9.30145	63.822	9.30111	3.177
9.30245	23.433	9.30412	63.822	9.30378	3.319
9.30512	23.433	9.30679	65.561	9.30645	3.319
9.30779	24.227	9.30945	67.474	9.30911	3.416
9.31045	24.227	9.31212	67.474	9.31178	3.416
9.31312	25.179	9.31479	69.264	9.31445	3.555
9.31579	26.14	9.31745	69.264	9.31711	3.627
9.31845	26.14	9.32012	71.138	9.31978	3.627
9.32112	27.088	9.32279	73.098	9.32245	3.766
9.32379	27.088	9.32546	73.098	9.32512	3.766
9.32645	28.093	9.32812	75.107	9.32778	3.911
9.32912	29.181	9.33079	75.107	9.33045	4.062
9.33179	29.181	9.33346	77.14	9.33312	4.062
9.33446	30.255	9.33612	79.247	9.33578	4.209
9.33712	31.431	9.33879	79.247	9.33845	4.209
9.33979	31.431	9.34146	81.385	9.34112	4.472
9.34246	32.634	9.34412	81.385	9.34378	4.665
9.34512	32.634	9.34679	83.535	9.34645	4.665
9.34779	33.794	9.34946	85.818	9.34912	4.907
9.35046	35.097	9.35213	85.818	9.35179	4.907
9.35312	35.097	9.35479	88.195	9.35445	5.117
9.35579	36.402	9.35746	88.195	9.35712	5.359
9.35846	36.402	9.36013	90.504	9.35979	5.359
9.36113	37.694	9.36279	92.909	9.36245	5.628
9.36379	39.022	9.36546	92.909	9.36512	5.628
9.36646	39.022	9.36813	95.395	9.36779	5.924
9.36913	40.459	9.37079	97.883	9.37045	6.097
9.37179	40.459	9.37346	97.883	9.37312	6.097
9.37446	41.924	9.37613	100.33	9.37579	6.357
9.37713	43.382	9.3788	100.33	9.37846	6.357
9.37979	43.382	9.38146	102.924	9.38112	6.593
9.38246	44.929	9.38413	105.497	9.38379	6.846
9.38513	44.929	9.3868	105.497	9.38646	6.846
9.3878	46.515	9.38946	108.239	9.38912	7.135
9.39046	48.142	9.39213	108.239	9.39179	7.135
9.39313	48.142	9.3948	110.856	9.39446	7.391
9.3958	49.806	9.39746	113.678	9.39712	7.631
9.39846	49.806	9.40013	113.678	9.39979	7.631
9.40113	51.623	9.4028	116.463	9.40246	7.898
9.4038	53.359	9.40547	116.463	9.40513	7.898
9.40646	53.359	9.40813	119.313	9.40779	8.19
9.40913	55.247	9.4108	122.267	9.41046	8.485
9.4118	55.247	9.41347	122.267	9.41313	8.485
9.41447	57.156	9.41613	125.289	9.41579	8.773
9.41713	59.088	9.4188	125.289	9.41846	9.095
9.4198	59.088	9.42147	128.331	9.42113	9.095
9.42247	60.968	9.42413	131.45	9.42379	9.38
9.42513	60.968	9.4268	131.45	9.42646	9.38
9.4278	62.932	9.42947	134.584	9.42913	9.672
9.43047	64.936	9.43214	134.584	9.4318	9.938
9.43314	64.936	9.4348	137.717	9.43446	9.938
9.4358	67.058	9.43747	140.924	9.43713	10.214
9.43847	67.058	9.44014	140.924	9.4398	10.214
9.44114	69.171	9.4428	144.194	9.44246	10.551
9.4438	71.34	9.44547	144.194	9.44513	10.824
9.44647	71.34	9.44814	147.476	9.4478	10.824
9.44914	73.632	9.4508	150.803	9.45046	11.197
9.4518	75.93	9.45347	150.803	9.45313	11.197
9.45447	75.93	9.45614	154.18	9.4558	11.523
9.45714	78.235	9.45881	154.18	9.45847	11.878
9.4598	78.235	9.46147	157.581	9.46113	11.878
9.46247	80.689	9.46414	161.058	9.4638	12.203
9.46514	83.141	9.46681	161.058	9.46647	12.203
9.46781	83.141	9.46947	164.58	9.46913	12.508
9.47047	85.603	9.47214	164.58	9.4718	12.858
9.47314	85.603	9.47481	168.21	9.47447	12.858
9.47581	88.077	9.47747	171.934	9.47713	13.227
9.47847	90.596	9.48013	171.934	9.4798	13.227
9.48114	90.596	9.4828	175.675	9.48247	13.607
9.48381	93.205	9.48546	175.675	9.48514	14.024
9.48647	93.205	9.48813	179.396	9.4878	14.024
9.48914	95.829	9.4908	183.082	9.49047	14.355
9.4918	98.545	9.49346	183.082	9.49314	14.355
9.49446	98.545	9.49613	186.879	9.4958	14.769
9.49713	101.331	9.4988	190.612	9.49846	15.116
9.4998	101.331	9.50146	190.612	9.50113	15.116
9.50246	104.168	9.50413	194.405	9.50379	15.488
9.50513	107.038	9.5068	194.405	9.50646	15.488
9.5078	107.038	9.50947	198.194	9.50913	15.874
9.51047	109.952	9.51213	198.194	9.51179	16.265
9.51313	109.952	9.5148	202.045	9.51446	16.265
9.5158	112.994	9.51747	205.99	9.51713	16.652
9.51847	116.05	9.52013	205.99	9.51979	16.652
9.52113	116.05	9.5228	209.91	9.52246	17.036
9.5238	119.166	9.52547	213.878	9.52513	17.459
9.52647	119.166	9.52814	213.878	9.52779	17.459
9.52913	122.37	9.5308	217.989	9.53046	17.911
9.5318	125.556	9.53347	217.989	9.53313	17.911
9.53447	125.556	9.53614	222.088	9.5358	18.368
9.53714	128.799	9.5388	226.214	9.53846	18.834
9.5398	128.799	9.54147	226.214	9.54113	18.834
9.54247	131.926	9.54414	230.383	9.5438	19.295
9.54514	135.26	9.5468	230.383	9.54646	19.712
9.5478	135.26	9.54947	234.548	9.54913	19.712
9.55047	138.592	9.55214	238.663	9.5518	20.118
9.55314	138.592	9.55481	238.663	9.55447	20.118
9.5558	141.883	9.55747	242.86	9.55713	20.525
9.55847	145.324	9.56014	242.86	9.5598	20.951
9.56114	145.324	9.56281	247.009	9.56247	20.951
9.56381	148.771	9.56547	251.283	9.56513	21.432
9.56647	148.771	9.56814	251.283	9.5678	21.432
9.56914	152.248	9.57081	255.577	9.57047	21.879
9.57181	155.785	9.57347	259.866	9.57313	22.338
9.57447	155.785	9.57614	259.866	9.5758	22.338
9.57714	159.449	9.57881	264.124	9.57847	22.762
9.57981	163.076	9.58148	264.124	9.58114	22.762
9.58247	163.076	9.58414	268.447	9.5838	23.219
9.58514	166.831	9.58681	268.447	9.58647	23.646
9.58781	166.831	9.58948	272.853	9.58914	23.646
9.59048	170.561	9.59214	277.364	9.5918	24.199
9.59314	174.212	9.59481	277.364	9.59447	24.199
9.59581	174.212	9.59748	281.839	9.59714	24.655
9.59848	177.893	9.60014	281.839	9.5998	25.138
9.60114	177.893	9.60281	286.379	9.60247	25.138
9.60381	181.637	9.60548	290.864	9.60514	25.546
9.60648	185.424	9.60815	290.864	9.6078	25.546
9.60914	185.424	9.61081	295.177	9.61047	26.005
9.61181	189.272	9.61348	299.598	9.61314	26.428
9.61448	189.272	9.61615	299.598	9.61581	26.428
9.61715	193.167	9.61881	303.993	9.61847	26.913
9.61981	197.004	9.62148	303.993	9.62114	26.913
9.62248	197.004	9.62415	308.384	9.62381	27.338
9.62515	200.852	9.62681	312.799	9.62647	27.812
9.62781	200.852	9.62948	312.799	9.62914	27.812
9.63048	204.83	9.63215	317.141	9.63181	28.239
9.63315	208.834	9.63482	317.141	9.63447	28.239
9.63581	208.834	9.63748	321.565	9.63714	28.742
9.63848	212.873	9.64015	325.953	9.63981	29.253
9.64115	212.873	9.64282	325.953	9.64248	29.253
9.64382	216.988	9.64548	330.43	9.64514	29.693
9.64648	221.073	9.64815	330.43	9.64781	29.693
9.64915	221.073	9.65082	334.957	9.65048	30.171
9.65182	225.176	9.65349	339.469	9.65314	30.681
9.65448	225.176	9.65615	339.469	9.65581	30.681
9.65715	229.205	9.65882	344.037	9.65848	31.192
9.65982	233.143	9.66149	344.037	9.66115	31.192
9.66248	233.143	9.66415	348.541	9.66381	31.65
9.66515	237.173	9.66682	352.988	9.66648	32.097
9.66782	237.173	9.66949	352.988	9.66915	32.097
9.67049	241.268	9.67216	357.424	9.67181	32.599
9.67315	245.247	9.67482	357.424	9.67448	33.064
9.67582	245.247	9.67749	361.847	9.67715	33.064
9.67849	249.308	9.68015	366.274	9.67981	33.517
9.68115	249.308	9.68282	366.274	9.68248	33.517
9.68382	253.404	9.68549	370.682	9.68515	33.966
9.68649	257.456	9.68816	370.682	9.68781	34.408
9.68915	257.456	9.69082	375.096	9.69048	34.408
9.69182	261.636	9.69349	379.406	9.69315	34.936
9.69449	261.636	9.69616	379.406	9.69581	34.936
9.69716	265.788	9.69882	383.712	9.69848	35.408
9.69982	269.862	9.70149	383.712	9.70115	35.898
9.70249	269.862	9.70416	388.096	9.70381	35.898
9.70516	274.002	9.70682	392.513	9.70648	36.356
9.70782	278.195	9.70949	392.513	9.70915	36.356
9.71049	278.195	9.71214	397.055	9.71182	36.86
9.71316	282.243	9.71481	397.055	9.71448	37.362
9.71582	282.243	9.71748	401.493	9.71715	37.362
9.71849	286.258	9.72015	405.984	9.71982	37.809
9.72116	290.281	9.72281	405.984	9.72248	37.809
9.72381	290.281	9.72548	410.245	9.72515	38.264
9.72648	294.278	9.72815	410.245	9.72782	38.722
9.72915	294.278	9.73081	414.567	9.73048	38.722
9.73181	298.372	9.73348	418.737	9.73314	39.127
9.73448	302.358	9.73615	418.737	9.73581	39.127
9.73715	302.358	9.73882	422.907	9.73847	39.579
9.73981	306.392	9.74148	427.088	9.74114	39.96
9.74248	306.392	9.74415	427.088	9.74381	39.96
9.74515	310.25	9.74681	431.231	9.74647	40.426
9.74782	314.252	9.74948	431.231	9.74914	40.426
9.75048	314.252	9.75215	435.422	9.75181	40.806
9.75315	318.234	9.75482	435.422	9.75447	41.24
9.75582	322.228	9.75748	439.442	9.75714	41.24
9.75848	322.228	9.76015	443.51	9.75981	41.627
9.76115	326.212	9.76282	443.51	9.76248	41.627
9.76382	326.212	9.76548	447.524	9.76514	42.032
9.76648	330.126	9.76815	451.671	9.76781	42.451
9.76915	330.126	9.77082	451.671	9.77048	42.451
9.77182	333.996	9.77348	455.592	9.77314	42.899
9.77449	337.741	9.77615	455.592	9.77581	42.899
9.77715	337.741	9.77882	459.589	9.77848	43.257
9.77982	341.388	9.78148	463.621	9.78114	43.677
9.78249	341.388	9.78415	463.621	9.78381	43.677
9.78515	345.095	9.78682	467.301	9.78648	44.091
9.78782	348.623	9.78949	467.301	9.78914	44.412
9.79049	348.623	9.79215	471.063	9.79181	44.412
9.79315	352.202	9.79482	471.063	9.79448	44.74
9.79582	355.707	9.79749	474.739	9.79714	45.113
9.79849	355.707	9.80015	478.374	9.79981	45.113
9.80116	359.186	9.80282	478.374	9.80248	45.454
9.80382	359.186	9.80549	482.066	9.80515	45.454
9.80649	362.672	9.80816	485.616	9.80781	45.756
9.80916	366.154	9.81082	485.616	9.81048	45.756
9.81182	366.154	9.81349	489.058	9.81315	46.065
9.81449	369.532	9.81616	489.058	9.81581	46.414
9.81716	369.532	9.81882	492.463	9.81848	46.414
9.81983	372.917	9.82149	492.463	9.82115	46.722
9.82249	376.281	9.82416	495.782	9.82382	46.722
9.82516	376.281	9.82682	499.383	9.82648	47.083
9.82783	379.443	9.82949	499.383	9.82915	47.403
9.83049	379.443	9.83216	502.778	9.83182	47.403
9.83316	382.634	9.83483	506.055	9.83448	47.72
9.83583	385.705	9.83749	506.055	9.83715	47.72
9.83849	385.705	9.84016	509.231	9.83982	47.995
9.84116	388.67	9.84283	509.231	9.84248	48.201
9.84383	388.67	9.84549	512.258	9.84515	48.201
9.8465	391.609	9.84816	515.358	9.84782	48.481
9.84916	394.586	9.85083	515.358	9.85048	48.481
9.85183	394.586	9.85349	518.27	9.85315	48.68
9.8545	397.394	9.85616	518.27	9.85582	48.854
9.85716	397.394	9.85883	521.04	9.85849	48.854
9.85983	400.184	9.8615	523.819	9.86115	49.085
9.8625	402.681	9.86416	523.819	9.86382	49.085
9.86516	402.681	9.86683	526.511	9.86649	49.304
9.86783	405.363	9.8695	529.207	9.86915	49.499
9.8705	405.363	9.87216	529.207	9.87182	49.499
9.87317	408.062	9.87483	531.633	9.87449	49.692
9.87583	410.625	9.8775	531.633	9.87716	49.692
9.8785	410.625	9.88017	534.07	9.87982	49.921
9.88117	413.145	9.88283	536.551	9.88249	50.102
9.88383	413.145	9.8855	536.551	9.88516	50.102
9.8865	415.464	9.88817	539.006	9.88782	50.328
9.88917	417.739	9.89083	539.006	9.89049	50.328
9.89184	417.739	9.8935	541.235	9.89316	50.526
9.8945	419.903	9.89617	541.235	9.89583	50.71
9.89717	419.903	9.89883	543.443	9.89849	50.71
9.89984	422.001	9.9015	545.556	9.90116	50.857
9.9025	423.857	9.90417	545.556	9.90383	50.857
9.90517	423.857	9.90683	547.391	9.90649	51.004
9.90784	425.759	9.9095	549.239	9.90916	51.154
9.91051	425.759	9.91217	549.239	9.91183	51.154
9.91317	427.583	9.91484	551.127	9.91449	51.24
9.91584	429.19	9.9175	551.127	9.91716	51.316
9.91851	429.19	9.92017	552.768	9.91983	51.316
9.92117	430.914	9.92284	552.768	9.9225	51.42
9.92384	430.914	9.9255	554.401	9.92516	51.42
9.92651	432.422	9.92817	555.852	9.92783	51.544
9.92917	434.082	9.93084	555.852	9.9305	51.599
9.93184	434.082	9.93351	557.22	9.93316	51.599
9.93451	435.526	9.93617	558.447	9.93583	51.654
9.93718	435.526	9.93884	558.447	9.9385	51.654
9.93984	436.858	9.94151	559.811	9.94116	51.72
9.94251	438.092	9.94417	559.811	9.94383	51.777
9.94518	438.092	9.94683	561.031	9.9465	51.777
9.94784	439.286	9.94949	562.081	9.94917	51.837
9.95051	440.342	9.95216	562.081	9.95183	51.837
9.95318	440.342	9.95483	563.069	9.9545	51.803
9.95584	441.275	9.95749	563.069	9.95717	51.854
9.9585	441.275	9.96016	563.867	9.95983	51.854
9.96117	442.063	9.96283	564.459	9.9625	51.809
9.96383	442.804	9.9655	564.459	9.96515	51.809
9.9665	442.804	9.96816	565.141	9.96782	51.842
9.96917	443.399	9.97083	565.141	9.97049	51.788
9.97183	443.399	9.9735	565.566	9.97315	51.788
9.9745	443.989	9.97616	565.84	9.97582	51.681
9.97717	444.349	9.97883	565.84	9.97849	51.681
9.97983	444.349	9.9815	566.183	9.98116	51.653
9.9825	444.653	9.98417	566.345	9.98382	51.572
9.98517	444.653	9.98683	566.345	9.98649	51.572
9.98784	444.911	9.9895	566.387	9.98916	51.487
9.9905	445.188	9.99217	566.387	9.99182	51.487
9.99317	445.188	9.99483	566.247	9.99449	51.385
9.99584	445.329	9.9975	566.176	9.99716	51.353
9.9985	445.329	10.0002	566.176	9.99982	51.353
10.0012	445.352	10.0028	565.953	10.0025	51.26
10.0038	445.385	10.0055	565.953	10.0052	51.26
10.0065	445.385	10.0082	565.734	10.0078	51.161
10.0092	445.195	10.0108	565.251	10.0105	51.073
10.0118	445.195	10.0135	565.251	10.0132	51.073
10.0145	444.839	10.0162	564.653	10.0158	50.922
10.0172	444.477	10.0188	564.653	10.0185	50.922
10.0198	444.477	10.0215	564.059	10.0212	50.752
10.0225	443.988	10.0242	563.099	10.0238	50.594
10.0252	443.988	10.0268	563.099	10.0265	50.594
10.0278	443.44	10.0295	562.329	10.0292	50.487
10.0305	442.779	10.0322	562.329	10.0318	50.487
10.0332	442.779	10.0348	561.344	10.0345	50.301
10.0358	441.931	10.0375	560.335	10.0372	50.132
10.0385	441.931	10.0402	560.335	10.0398	50.132
10.0412	441.157	10.0428	559.086	10.0425	49.942
10.0438	440.258	10.0455	559.086	10.0452	49.749
10.0465	440.258	10.0482	557.716	10.0478	49.749
10.0492	439.238	10.0508	556.254	10.0505	49.548
10.0518	439.238	10.0535	556.254	10.0532	49.548
10.0545	438.158	10.0562	554.622	10.0558	49.331
10.0572	437.051	10.0588	554.622	10.0585	49.149
10.0598	437.051	10.0615	553.013	10.0612	49.149
10.0625	435.729	10.0642	551.391	10.0638	48.906
10.0652	435.729	10.0668	551.391	10.0665	48.906
10.0678	434.406	10.0695	549.486	10.0692	48.68
10.0705	432.927	10.0722	549.486	10.0718	48.486
10.0732	432.927	10.0748	547.61	10.0745	48.486
10.0758	431.38	10.0775	545.567	10.0772	48.211
10.0785	429.709	10.0802	545.567	10.0798	48.211
10.0812	429.709	10.0828	543.362	10.0825	47.972
10.0838	428.048	10.0855	543.362	10.0852	47.686
10.0865	428.048	10.0882	541.158	10.0878	47.686
10.0892	426.28	10.0908	538.8	10.0905	47.417
10.0918	424.389	10.0935	538.8	10.0932	47.417
10.0945	424.389	10.0962	536.355	10.0958	47.154
10.0972	422.308	10.0988	536.355	10.0985	46.898
10.0998	422.308	10.1015	533.796	10.1012	46.898
10.1025	420.277	10.1042	531.211	10.1038	46.594
10.1052	418.229	10.1068	528.516	10.1065	46.594
10.1078	418.229	10.1095	528.516	10.1092	46.28
10.1105	416.034	10.1122	525.63	10.1118	45.979
10.1132	416.034	10.1148	525.63	10.1145	45.979
10.1158	413.761	10.1175	522.683	10.1172	45.747
10.1185	411.533	10.1202	522.683	10.1198	45.747
10.1212	411.533	10.1228	519.729	10.1225	45.395
10.1239	409.173	10.1255	516.689	10.1252	45.078
10.1265	409.173	10.1282	516.689	10.1278	45.078
10.1292	406.748	10.1308	513.53	10.1305	44.741
10.1319	404.281	10.1335	513.53	10.1332	44.741
10.1345	404.281	10.1362	510.384	10.1358	44.444
10.1372	401.571	10.1388	510.384	10.1385	44.129
10.1399	401.571	10.1415	507.158	10.1412	44.129
10.1425	398.824	10.1442	503.751	10.1438	43.751
10.1452	396.028	10.1468	503.751	10.1465	43.751
10.1479	396.028	10.1495	500.406	10.1492	43.435
10.1505	393.147	10.1522	496.918	10.1518	43.05
10.1532	393.147	10.1549	496.918	10.1545	43.05
10.1559	390.222	10.1575	493.371	10.1572	42.665
10.1585	387.286	10.1602	493.371	10.1598	42.259
10.1612	387.286	10.1629	489.727	10.1625	42.259
10.1639	384.388	10.1655	485.989	10.1652	41.843
10.1665	384.388	10.1682	485.989	10.1678	41.843
10.1692	381.416	10.1709	482.211	10.1705	41.444
10.1719	378.363	10.1735	482.211	10.1732	40.993
10.1745	378.363	10.1762	478.303	10.1758	40.993
10.1772	375.189	10.1788	478.303	10.1785	40.669
10.1799	375.189	10.1815	474.372	10.1812	40.669
10.1825	372.073	10.1842	470.532	10.1838	40.285
10.1852	368.919	10.1868	470.532	10.1865	39.903
10.1879	368.919	10.1895	466.452	10.1892	39.903
10.1905	365.702	10.1922	462.441	10.1918	39.548
10.1932	362.427	10.1948	462.441	10.1945	39.548
10.1958	362.427	10.1975	458.318	10.1972	39.183
10.1985	359.165	10.2002	458.318	10.1998	38.818
10.2012	359.165	10.2028	454.175	10.2025	38.818
10.2038	355.926	10.2055	449.968	10.2052	38.47
10.2065	352.578	10.2082	449.968	10.2078	38.47
10.2092	352.578	10.2108	445.803	10.2105	38.07
10.2118	349.103	10.2135	445.803	10.2132	37.688
10.2145	349.103	10.2162	441.544	10.2158	37.688
10.2172	345.662	10.2188	437.284	10.2185	37.26
10.2198	342.204	10.2215	437.284	10.2212	37.26
10.2225	342.204	10.2242	432.945	10.2238	36.859
10.2252	338.727	10.2268	432.945	10.2265	36.484
10.2279	338.727	10.2295	428.663	10.2292	36.484
10.2305	335.21	10.2322	424.204	10.2318	36.037
10.2332	331.613	10.2348	424.204	10.2345	36.037
10.2359	331.613	10.2375	419.674	10.2372	35.639
10.2385	328.204	10.2402	415.205	10.2398	35.254
10.2412	328.204	10.2428	415.205	10.2425	35.254
10.2439	324.699	10.2455	410.726	10.2452	34.825
10.2465	321.152	10.2482	410.726	10.2478	34.825
10.2492	321.152	10.2508	406.291	10.2505	34.385
10.2519	317.528	10.2535	401.795	10.2532	34.027
10.2545	317.528	10.2562	401.795	10.2558	34.027
10.2572	313.974	10.2589	397.211	10.2585	33.558
10.2599	310.31	10.2615	397.211	10.2612	33.558
10.2625	310.31	10.2642	392.644	10.2638	33.164
10.2652	306.734	10.2669	392.644	10.2665	32.76
10.2679	306.734	10.2695	388.138	10.2692	32.76
10.2705	303.048	10.2722	383.596	10.2718	32.349
10.2732	299.393	10.2749	383.596	10.2745	32.349
10.2759	299.393	10.2775	379.085	10.2772	31.961
10.2785	295.811	10.2802	374.427	10.2798	31.593
10.2812	295.811	10.2829	374.427	10.2825	31.593
10.2839	292.144	10.2855	369.913	10.2852	31.212
10.2865	288.514	10.2882	369.913	10.2878	30.806
10.2892	288.514	10.2909	365.255	10.2905	30.806
10.2919	284.856	10.2935	360.588	10.2932	30.437
10.2945	284.856	10.2962	360.588	10.2958	30.437
10.2972	281.21	10.2989	355.998	10.2985	30.028
10.2999	277.619	10.3015	355.998	10.3012	29.614
10.3025	277.619	10.3042	351.291	10.3038	29.614
10.3052	273.958	10.3069	346.741	10.3065	29.202
10.3079	273.958	10.3095	346.741	10.3092	29.202
10.3105	270.318	10.3122	342.109	10.3119	28.749
10.3132	266.699	10.3149	342.109	10.3145	28.291
10.3159	266.699	10.3175	337.602	10.3172	28.291
10.3185	263.047	10.3202	337.602	10.3199	27.876
10.3212	259.489	10.3229	332.976	10.3225	27.876
10.3239	259.489	10.3255	328.491	10.3252	27.436
10.3265	255.849	10.3282	328.491	10.3279	27.032
10.3292	255.849	10.3309	323.918	10.3305	27.032
10.3319	252.295	10.3335	319.327	10.3332	26.636
10.3345	248.658	10.3362	319.327	10.3359	26.636
10.3372	248.658	10.3389	314.851	10.3385	26.187
10.3399	245.038	10.3415	314.851	10.3412	25.804
10.3425	245.038	10.3442	310.412	10.3439	25.804
10.3452	241.465	10.3469	305.901	10.3465	25.41
10.3479	237.88	10.3495	305.901	10.3492	25.41
10.3505	237.88	10.3522	301.429	10.3519	25.043
10.3532	234.387	10.3549	297.019	10.3545	24.631
10.3559	234.387	10.3575	297.019	10.3572	24.631
10.3585	230.918	10.3602	292.626	10.3599	24.269
10.3612	227.44	10.3629	292.626	10.3625	24.269
10.3639	227.44	10.3655	288.123	10.3652	23.906
10.3665	223.967	10.3682	283.847	10.3679	23.5
10.3692	223.967	10.3709	283.847	10.3705	23.5
10.3719	220.572	10.3735	279.514	10.3732	23.132
10.3745	217.184	10.3762	279.514	10.3759	23.132
10.3772	217.184	10.3789	275.297	10.3785	22.733
10.3799	213.782	10.3815	271.069	10.3812	22.375
10.3825	213.782	10.3842	271.069	10.3839	22.375
10.3852	210.457	10.3869	266.847	10.3865	21.971
10.3879	207.141	10.3895	266.847	10.3892	21.971
10.3905	207.141	10.3922	262.713	10.3919	21.673
10.3932	203.859	10.3949	258.627	10.3945	21.368
10.3959	203.859	10.3975	258.627	10.3972	21.368
10.3985	200.573	10.4002	254.468	10.3999	20.963
10.4012	197.358	10.4029	254.468	10.4025	20.963
10.4039	197.358	10.4055	250.368	10.4052	20.666
10.4065	194.117	10.4082	246.276	10.4079	20.321
10.4092	194.117	10.4109	246.276	10.4105	20.321
10.4119	190.929	10.4135	242.164	10.4132	19.994
10.4145	187.771	10.4162	242.164	10.4159	19.685
10.4172	187.771	10.4189	238.209	10.4185	19.685
10.4199	184.652	10.4215	234.168	10.4212	19.369
10.4225	184.652	10.4242	234.168	10.4239	19.369
10.4252	181.601	10.4269	230.271	10.4265	18.976
10.4279	178.566	10.4295	230.271	10.4292	18.656
10.4305	178.566	10.4322	226.388	10.4319	18.656
10.4332	175.554	10.4349	222.486	10.4345	18.332
10.4359	175.554	10.4375	222.486	10.4372	18.332
10.4385	172.545	10.4402	218.759	10.4399	18.019
10.4412	169.613	10.4429	218.759	10.4425	17.714
10.4439	169.613	10.4455	215.019	10.4452	17.714
10.4465	166.616	10.4482	211.417	10.4479	17.401
10.4492	163.631	10.4509	211.417	10.4505	17.401
10.4519	163.631	10.4535	207.738	10.4532	17.09
10.4545	160.708	10.4562	207.738	10.4559	16.826
10.4572	160.708	10.4589	204.147	10.4585	16.826
10.4599	157.796	10.4615	200.58	10.4612	16.529
10.4625	154.969	10.4642	200.58	10.4639	16.267
10.4652	154.969	10.4669	197.013	10.4665	16.267
10.4679	152.142	10.4695	197.013	10.4692	16.048
10.4705	152.142	10.4722	193.455	10.4719	16.048
10.4732	149.457	10.4749	189.943	10.4745	15.738
10.4759	146.733	10.4775	189.943	10.4772	15.738
10.4785	146.733	10.4802	186.488	10.4799	15.503
10.4812	144.034	10.4829	186.488	10.4825	15.252
10.4839	144.034	10.4855	183.106	10.4852	15.252
10.4865	141.413	10.4882	179.792	10.4879	15.009
10.4892	138.869	10.4909	179.792	10.4905	15.009
10.4919	138.869	10.4935	176.542	10.4932	14.712
10.4945	136.241	10.4962	173.303	10.4959	14.457
10.4972	136.241	10.4989	173.303	10.4985	14.457
10.4999	133.741	10.5015	170.232	10.5012	14.225
10.5025	131.284	10.5042	170.232	10.5039	14.225
10.5052	131.284	10.5069	167.109	10.5065	13.959
10.5079	128.83	10.5095	164.073	10.5092	13.753
10.5105	128.83	10.5122	164.073	10.5119	13.753
10.5132	126.392	10.5149	161.106	10.5145	13.517
10.5159	123.986	10.5175	161.106	10.5172	13.517
10.5185	123.986	10.5202	158.148	10.5199	13.287
10.5212	121.654	10.5229	155.244	10.5225	13.068
10.5239	121.654	10.5255	155.244	10.5252	13.068
10.5265	119.263	10.5282	152.326	10.5279	12.858
10.5292	116.996	10.5309	152.326	10.5305	12.632
10.5319	116.996	10.5335	149.462	10.5332	12.632
10.5345	114.777	10.5362	146.676	10.5359	12.354
10.5372	114.777	10.5389	146.676	10.5385	12.354
10.5399	112.521	10.5415	143.914	10.5412	12.175
10.5425	110.341	10.5442	143.914	10.5439	11.877
10.5452	110.341	10.5469	141.197	10.5465	11.877
10.5479	108.22	10.5496	138.507	10.5492	11.616
10.5505	108.22	10.5522	138.507	10.5519	11.616
10.5532	106.105	10.5549	135.885	10.5545	11.374
10.5559	104.076	10.5575	135.885	10.5572	11.143
10.5585	104.076	10.5602	133.289	10.5599	11.143
10.5612	102.074	10.5629	133.289	10.5625	10.893
10.5639	100.073	10.5655	130.776	10.5652	10.893
10.5665	100.073	10.5682	128.253	10.5679	10.677
10.5692	98.105	10.5709	128.253	10.5705	10.48
10.5719	98.105	10.5735	125.766	10.5732	10.48
10.5745	96.116	10.5762	123.29	10.5759	10.234
10.5772	94.209	10.5789	123.29	10.5785	10.234
10.5799	94.209	10.5815	120.909	10.5812	10.029
10.5825	92.329	10.5842	120.909	10.5839	9.815
10.5852	92.329	10.5869	118.497	10.5865	9.815
10.5879	90.4	10.5896	116.112	10.5892	9.614
10.5905	88.556	10.5922	116.112	10.5919	9.614
10.5932	88.556	10.5949	113.781	10.5945	9.349
10.5959	86.746	10.5976	113.781	10.5972	9.162
10.5985	86.746	10.6002	111.453	10.5999	9.162
10.6012	84.97	10.6029	109.267	10.6025	9.012
10.6039	83.216	10.6056	109.267	10.6052	9.012
10.6065	83.216	10.6082	107.112	10.6079	8.796
10.6092	81.528	10.6109	104.943	10.6105	8.6
10.6119	81.528	10.6136	104.943	10.6132	8.6
10.6145	79.821	10.6162	102.855	10.6159	8.427
10.6172	78.247	10.6189	102.855	10.6185	8.427
10.6199	78.247	10.6216	100.83	10.6212	8.254
10.6225	76.569	10.6242	98.812	10.6239	8.098
10.6252	76.569	10.6269	98.812	10.6265	8.098
10.6279	75.041	10.6296	96.802	10.6292	7.92
10.6306	73.507	10.6322	96.802	10.6319	7.92
10.6332	73.507	10.6349	94.885	10.6345	7.731
10.6359	72.047	10.6376	92.994	10.6372	7.656
10.6386	72.047	10.6402	92.994	10.6399	7.656
10.6412	70.559	10.6429	91.053	10.6425	7.485
10.6439	69.109	10.6455	91.053	10.6452	7.485
10.6466	69.109	10.6482	89.125	10.6479	7.339
10.6492	67.674	10.6509	87.356	10.6505	7.2
10.6519	67.674	10.6535	87.356	10.6532	7.2
10.6546	66.264	10.6562	85.526	10.6559	7.046
10.6572	64.96	10.6589	85.526	10.6586	6.921
10.6599	64.96	10.6615	83.75	10.6612	6.921
10.6625	63.631	10.6642	82.088	10.6639	6.777
10.6652	63.631	10.6669	82.088	10.6665	6.777
10.6679	62.27	10.6695	80.392	10.6692	6.622
10.6705	60.995	10.6722	80.392	10.6719	6.491
10.6732	60.995	10.6749	78.731	10.6745	6.491
10.6759	59.784	10.6775	77.137	10.6772	6.308
10.6785	59.784	10.6802	77.137	10.6799	6.308
10.6812	58.529	10.6829	75.601	10.6825	6.187
10.6839	57.341	10.6855	75.601	10.6852	6.072
10.6865	57.341	10.6882	73.969	10.6879	6.072
10.6892	56.122	10.6909	72.505	10.6905	5.956
10.6919	54.958	10.6935	72.505	10.6932	5.956
10.6945	54.958	10.6962	71.07	10.6959	5.846
10.6972	53.841	10.6989	71.07	10.6985	5.671
10.6999	53.841	10.7016	69.63	10.7012	5.671
10.7025	52.74	10.7042	68.14	10.7039	5.585
10.7052	51.625	10.7069	68.14	10.7065	5.585
10.7079	51.625	10.7096	66.763	10.7092	5.504
10.7105	50.558	10.7122	66.763	10.7119	5.405
10.7132	50.558	10.7149	65.294	10.7145	5.405
10.7159	49.449	10.7176	63.967	10.7172	5.251
10.7185	48.385	10.7202	63.967	10.7199	5.251
10.7212	48.385	10.7229	62.707	10.7225	5.109
10.7239	47.38	10.7256	61.408	10.7252	4.993
10.7266	47.38	10.7282	61.408	10.7279	4.993
10.7292	46.329	10.7309	60.14	10.7305	4.913
10.7319	45.338	10.7336	60.14	10.7332	4.913
10.7346	45.338	10.7362	58.938	10.7359	4.802
10.7372	44.403	10.7389	58.938	10.7385	4.714
10.7399	44.403	10.7416	57.754	10.7412	4.714
10.7426	43.463	10.7442	56.576	10.7439	4.6
10.7452	42.507	10.7469	56.576	10.7465	4.6
10.7479	42.507	10.7496	55.436	10.7492	4.484
10.7506	41.617	10.7522	55.436	10.7519	4.346
10.7532	41.617	10.7549	54.284	10.7545	4.346
10.7559	40.773	10.7576	53.195	10.7572	4.294
10.7586	39.822	10.7602	53.195	10.7599	4.294
10.7612	39.822	10.7629	52.12	10.7626	4.236
10.7639	38.949	10.7656	51.079	10.7652	4.134
10.7666	38.949	10.7682	51.079	10.7679	4.134
10.7692	38.091	10.7709	50.052	10.7706	4.068
10.7719	37.288	10.7736	49.041	10.7732	3.955
10.7746	37.288	10.7762	49.041	10.7759	3.955
10.7772	36.415	10.7789	49.041	10.7786	3.882
10.7799	36.415	10.7816	48.087	10.7812	3.882
10.7826	35.614	10.7842	47.104	10.7839	3.792
10.7852	34.895	10.7869	47.104	10.7866	3.664
10.7879	34.895	10.7896	46.142	10.7892	3.664
10.7906	34.175	10.7922	45.245	10.7919	3.576
10.7932	34.175	10.7949	45.245	10.7946	3.576
10.7959	33.454	10.7976	44.35	10.7972	3.497
10.7986	32.74	10.8002	44.35	10.7999	3.444
10.8012	32.74	10.8029	43.461	10.8026	3.444
10.8039	32.044	10.8056	43.461	10.8052	3.343
10.8066	31.367	10.8082	42.619	10.8079	3.343
10.8092	31.367	10.8109	41.781	10.8106	3.244
10.8119	30.773	10.8136	41.781	10.8132	3.213
10.8146	30.773	10.8162	40.96	10.8159	3.213
10.8172	30.136	10.8189	40.169	10.8186	3.12
10.8199	29.475	10.8216	40.169	10.8212	3.12
10.8226	29.475	10.8242	39.36	10.8239	3.077
10.8252	28.84	10.8269	39.36	10.8266	2.997
10.8279	28.84	10.8296	38.632	10.8292	2.997
10.8306	28.2	10.8322	37.874	10.8319	2.97
10.8332	27.637	10.8349	37.874	10.8346	2.97
10.8359	27.637	10.8376	37.157	10.8372	2.938
10.8386	27.014	10.8402	37.157	10.8399	2.868
10.8412	27.014	10.8429	36.436	10.8426	2.868
10.8439	26.397	10.8456	35.749	10.8452	2.776
10.8466	25.943	10.8482	35.749	10.8479	2.776
10.8492	25.943	10.8509	35.1	10.8506	2.78
10.8519	25.372	10.8536	34.452	10.8532	2.698
10.8546	25.372	10.8562	34.452	10.8559	2.698
10.8572	24.899	10.8589	33.82	10.8586	2.638
10.8599	24.413	10.8616	33.82	10.8612	2.638
10.8626	24.413	10.8642	33.212	10.8639	2.627
10.8652	23.917	10.8669	33.212	10.8666	2.545
10.8679	23.917	10.8696	32.607	10.8692	2.545
10.8706	23.425	10.8722	32.005	10.8719	2.466
10.8732	22.993	10.8749	32.005	10.8746	2.466
10.8759	22.993	10.8776	31.361	10.8772	2.421
10.8786	22.503	10.8802	31.361	10.8799	2.37
10.8812	22.503	10.8829	30.811	10.8826	2.37
10.8839	22.045	10.8856	30.226	10.8852	2.334
10.8866	21.602	10.8882	30.226	10.8879	2.334
10.8892	21.602	10.8909	29.614	10.8906	2.276
10.8919	21.185	10.8936	29.063	10.8932	2.227
10.8946	21.185	10.8962	29.063	10.8959	2.227
10.8972	20.766	10.8989	28.506	10.8986	2.177
10.8999	20.384	10.9016	28.506	10.9012	2.118
10.9026	20.384	10.9042	27.933	10.9039	2.118
10.9052	19.971	10.9069	27.395	10.9066	2.045
10.9079	19.971	10.9096	27.395	10.9092	2.045
10.9106	19.587	10.9122	26.925	10.9119	2.079
10.9132	19.182	10.9149	26.925	10.9146	2.036
10.9159	19.182	10.9176	26.387	10.9172	2.036
10.9186	18.775	10.9202	25.824	10.9199	2.014
10.9212	18.775	10.9229	25.824	10.9226	2.014
10.9239	18.351	10.9256	25.415	10.9252	1.974
10.9266	17.984	10.9282	25.415	10.9279	1.966
10.9292	17.984	10.9309	25.012	10.9306	1.966
10.9319	17.706	10.9336	24.521	10.9332	1.955
10.9346	17.278	10.9362	24.521	10.9359	1.955
10.9372	17.278	10.9389	24.149	10.9386	1.99
10.9399	16.887	10.9416	24.149	10.9412	1.94
10.9426	16.887	10.9442	23.71	10.9439	1.94
10.9452	16.546	10.9469	23.3	10.9466	1.953
10.9479	16.21	10.9496	23.3	10.9492	1.953
10.9506	16.21	10.9522	22.913	10.9519	1.861
10.9532	15.868	10.9549	22.913	10.9546	1.791
10.9559	15.868	10.9576	22.484	10.9572	1.791
10.9586	15.543	10.9602	22.065	10.9599	1.691
10.9612	15.23	10.9629	22.065	10.9626	1.691
10.9639	15.23	10.9656	21.694	10.9652	1.623
10.9666	14.98	10.9682	21.694	10.9679	1.601
10.9692	14.98	10.9709	21.325	10.9706	1.601
10.9719	14.678	10.9736	20.976	10.9732	1.551
10.9746	14.415	10.9762	20.976	10.9759	1.551
10.9772	14.415	10.9789	20.68	10.9786	1.509
10.9799	14.195	10.9816	20.68	10.9812	1.475
10.9826	14.195	10.9842	20.287	10.9839	1.475
10.9852	13.96	10.9869	19.96	10.9866	1.475
10.9879	13.636	10.9896	19.96	10.9892	1.475
10.9906	13.636	10.9922	19.631	10.9919	1.447
10.9932	13.403	10.9949	19.631	10.9946	1.44
10.9959	13.403	10.9976	19.305	10.9972	1.428
10.9986	13.148	11.0002	18.982	10.9999	1.428
11.0012	12.941	11.0029	18.982	11.0026	1.428
11.0039	12.941	11.0056	18.685	11.0052	1.375
11.0066	12.668	11.0082	18.338	11.0079	1.375
11.0092	12.45	11.0109	18.338	11.0106	1.375
11.0119	12.45	11.0136	18.042	11.0132	1.305
11.0146	12.282	11.0162	18.042	11.0159	1.305
11.0172	12.282	11.0189	17.74	11.0186	1.284
11.0199	12.027	11.0216	17.483	11.0212	1.275
11.0226	12.027	11.0242	17.483	11.0239	1.275
11.0252	11.83	11.0269	17.231	11.0266	1.272
11.0279	11.661	11.0296	17.231	11.0292	1.26
11.0306	11.661	11.0322	17.014	11.0319	1.26
11.0332	11.434	11.0349	16.75	11.0346	1.233
11.0359	11.434	11.0376	16.75	11.0372	1.233
11.0386	11.196	11.0402	16.469	11.0399	1.222
11.0412	11.089	11.0429	16.469	11.0426	1.194
11.0439	11.089	11.0456	16.306	11.0452	1.194
11.0466	10.884	11.0482	16.054	11.0479	1.205
11.0492	10.884	11.0509	16.054	11.0506	1.205
11.0519	10.781	11.0536	15.838	11.0532	1.156
11.0546	10.543	11.0562	15.838	11.0559	1.146
11.0572	10.543	11.0589	15.624	11.0586	1.146
11.0599	10.411	11.0616	15.465	11.0612	1.18
11.0626	10.192	11.0642	15.465	11.0639	1.18
11.0652	10.192	11.0669	15.244	11.0666	1.148
11.0679	10.008	11.0696	15.244	11.0692	1.159
11.0706	10.008	11.0722	15.037	11.0719	1.159
11.0732	9.813	11.0749	14.779	11.0746	1.15
11.0759	9.592	11.0776	14.779	11.0772	1.15
11.0786	9.592	11.0802	14.528	11.0799	1.062
11.0813	9.44	11.0829	14.528	11.0826	1.05
11.0839	9.44	11.0856	14.364	11.0852	1.05
11.0866	9.263	11.0882	14.125	11.0879	1.075
11.0893	9.076	11.0909	14.125	11.0906	1.075
11.0919	9.076	11.0936	13.882	11.0932	0.976
11.0946	8.904	11.0962	13.716	11.0959	0.983
11.0973	8.904	11.0989	13.716	11.0986	0.983
11.0999	8.793	11.1016	13.544	11.1012	0.999
11.1026	8.664	11.1042	13.544	11.1039	0.999
11.1053	8.664	11.1069	13.378	11.1066	0.976
11.1079	8.53	11.1096	13.177	11.1092	0.997
11.1106	8.53	11.1122	13.177	11.1119	0.997
11.1133	8.349	11.1149	13.018	11.1146	1.061
11.1159	8.217	11.1176	13.018	11.1172	1.061
11.1186	8.217	11.1202	12.88	11.1199	0.988
11.1213	8.057	11.1229	12.672	11.1226	0.988
11.1239	8.057	11.1256	12.672	11.1252	0.988
11.1266	7.912	11.1282	12.548	11.1279	0.982
11.1292	7.763	11.1309	12.548	11.1306	0.944
11.1319	7.763	11.1336	12.376	11.1332	0.944
11.1346	7.635	11.1362	12.213	11.1359	0.933
11.1372	7.635	11.1389	12.213	11.1386	0.933
11.1399	7.464	11.1416	12.071	11.1412	0.866
11.1426	7.284	11.1442	12.071	11.1439	0.872
11.1452	7.284	11.1469	11.944	11.1466	0.872
11.1479	7.144	11.1496	11.765	11.1492	0.83
11.1506	7.144	11.1522	11.765	11.1519	0.83
11.1532	7.05	11.1549	11.682	11.1546	0.786
11.1559	6.923	11.1576	11.682	11.1572	0.735
11.1586	6.923	11.1602	11.547	11.1599	0.735
11.1612	6.814	11.1629	11.547	11.1626	0.752
11.1639	6.814	11.1656	11.453	11.1652	0.752
11.1666	6.702	11.1682	11.324	11.1679	0.77
11.1692	6.619	11.1709	11.324	11.1706	0.734
11.1719	6.619	11.1738	11.192	11.1737	0.734
11.1746	6.51	11.1762	11.192	11.1759	0.695
11.1773	6.374	11.1789	11.092	11.1786	0.695
11.1799	6.374	11.1816	11.016	11.1812	0.698
11.1826	6.24	11.1842	11.016	11.1839	0.658
11.1853	6.24	11.1869	10.884	11.1866	0.658
11.1879	6.139	11.1896	10.773	11.1892	0.653
11.1906	6.033	11.1922	10.773	11.1919	0.653
11.1933	6.033	11.1949	10.692	11.1946	0.642
11.1959	5.975	11.1976	10.692	11.1972	0.66
11.1986	5.975	11.2002	10.528	11.1999	0.66
11.2013	5.84	11.2029	10.428	11.2026	0.683
11.2039	5.801	11.2056	10.428	11.2052	0.683
11.2066	5.801	11.2083	10.317	11.2079	0.68
11.2093	5.671	11.2109	10.317	11.2106	0.643
11.2119	5.671	11.2136	10.286	11.2132	0.643
11.2146	5.596	11.2163	10.168	11.2159	0.68
11.2173	5.539	11.2189	10.168	11.2186	0.68
11.2199	5.539	11.2216	10.07	11.2212	0.672
11.2226	5.475	11.2243	9.976	11.2239	0.691
11.2253	5.475	11.2269	9.976	11.2266	0.691
11.2279	5.397	11.2296	9.949	11.2292	0.709
11.2306	5.3	11.2323	9.949	11.2319	0.709
11.2333	5.3	11.2349	9.878	11.2346	0.686
11.2359	5.248	11.2376	9.801	11.2372	0.676
11.2386	5.248	11.2403	9.801	11.2399	0.676
11.2413	5.182	11.2429	9.732	11.2426	0.674
11.2439	5.096	11.2456	9.732	11.2452	0.674
11.2466	5.096	11.2483	9.64	11.2479	0.607
11.2493	4.996	11.2509	9.586	11.2506	0.611
11.2519	4.996	11.2536	9.586	11.2532	0.611
11.2546	4.91	11.2563	9.509	11.2559	0.556
11.2573	4.839	11.2589	9.509	11.2586	0.556
11.2599	4.839	11.2616	9.368	11.2613	0.593
11.2626	4.769	11.2643	9.301	11.2639	0.576
11.2653	4.769	11.2669	9.301	11.2666	0.576
11.2679	4.703	11.2696	9.199	11.2693	0.565
11.2706	4.61	11.2723	9.199	11.2719	0.555
11.2733	4.61	11.2749	9.118	11.2746	0.555
11.2759	4.526	11.2776	9.027	11.2773	0.595
11.2786	4.526	11.2803	9.027	11.2799	0.595
11.2813	4.451	11.2829	9.002	11.2826	0.538
11.2839	4.416	11.2856	9.002	11.2853	0.548
11.2866	4.416	11.2883	8.908	11.2879	0.548
11.2893	4.34	11.2909	8.869	11.2906	0.532
11.2919	4.34	11.2936	8.869	11.2933	0.532
11.2946	4.192	11.2963	8.765	11.2959	0.559
11.2973	4.149	11.2989	8.765	11.2986	0.555
11.2999	4.149	11.3016	8.656	11.3013	0.555
11.3026	4.101	11.3043	8.576	11.3039	0.558
11.3053	3.967	11.3069	8.533	11.3066	0.558
11.3079	3.967	11.3096	8.533	11.3093	0.58
11.3106	3.903	11.3123	8.533	11.3119	0.543
11.3133	3.903	11.3149	8.457	11.3146	0.543
11.3159	3.854	11.3176	8.365	11.3173	0.558
11.3186	3.79	11.3203	8.365	11.3199	0.558
11.3213	3.79	11.3229	8.27	11.3226	0.628
11.3239	3.649	11.3256	8.27	11.3253	0.615
11.3266	3.649	11.3283	8.222	11.3279	0.615
11.3293	3.615	11.3309	8.173	11.3306	0.647
11.3319	3.564	11.3336	8.173	11.3333	0.647
11.3346	3.564	11.3363	8.13	11.3359	0.637
11.3373	3.542	11.3389	8.105	11.3386	0.652
11.3399	3.542	11.3416	8.105	11.3413	0.652
11.3426	3.463	11.3443	8.067	11.3439	0.637
11.3453	3.401	11.3469	8.067	11.3466	0.637
11.3479	3.401	11.3496	8.01	11.3493	0.64
11.3506	3.391	11.3523	7.997	11.3519	0.646
11.3533	3.391	11.3549	7.997	11.3546	0.646
11.3559	3.308	11.3576	7.939	11.3573	0.64
11.3586	3.292	11.3603	7.939	11.3599	0.64
11.3613	3.292	11.3629	7.906	11.3626	0.645
11.3639	3.242	11.3656	7.886	11.3652	0.574
11.3666	3.242	11.3683	7.886	11.3679	0.574
11.3693	3.179	11.3709	7.855	11.3706	0.566
11.3719	3.129	11.3736	7.855	11.3732	0.566
11.3746	3.129	11.3763	7.747	11.3759	0.551
11.3773	3.133	11.3789	7.747	11.3786	0.503
11.3799	3.133	11.3816	7.768	11.3813	0.503
11.3826	3.117	11.3843	7.64	11.3839	0.461
11.3853	3.074	11.3869	7.64	11.3866	0.461
11.3879	3.074	11.3896	7.648	11.3893	0.49
11.3906	3.066	11.3923	7.622	11.3919	0.455
11.3933	3.066	11.3949	7.622	11.3946	0.455
11.3959	3.063	11.3976	7.558	11.3973	0.493
11.3986	3.017	11.4003	7.558	11.3999	0.498
11.4013	3.017	11.4029	7.573	11.4026	0.498
11.4039	3.042	11.4056	7.523	11.4053	0.478
11.4066	3.042	11.4083	7.523	11.4079	0.478
11.4093	2.977	11.4109	7.441	11.4106	0.553
11.4119	2.966	11.4136	7.441	11.4133	0.513
11.4146	2.966	11.4163	7.443	11.4159	0.513
11.4173	2.88	11.4189	7.369	11.4186	0.6
11.4199	2.88	11.4216	7.369	11.4213	0.6
11.4226	2.846	11.4243	7.307	11.4239	0.579
11.4253	2.822	11.4269	7.307	11.4266	0.579
11.4279	2.822	11.4296	7.269	11.4293	0.607
11.4306	2.761	11.4323	7.225	11.4319	0.57
11.4333	2.74	11.4349	7.225	11.4346	0.57
11.4359	2.74	11.4376	7.221	11.4373	0.591
11.4386	2.766	11.4403	7.159	11.4399	0.583
11.4413	2.766	11.4429	7.159	11.4426	0.583
11.4439	2.708	11.4456	7.187	11.4453	0.557
11.4466	2.698	11.4483	7.187	11.4479	0.557
11.4493	2.698	11.4509	7.18	11.4506	0.594
11.4519	2.699	11.4536	7.18	11.4533	0.545
11.4546	2.699	11.4563	7.145	11.4559	0.545
11.4573	2.696	11.4589	7.157	11.4586	0.507
11.4599	2.666	11.4616	7.157	11.4613	0.507
11.4626	2.666	11.4643	7.116	11.4639	0.545
11.4653	2.675	11.4669	7.142	11.4666	0.514
11.4679	2.675	11.4696	7.142	11.4693	0.514
11.4706	2.691	11.4723	7.185	11.4719	0.483
11.4733	2.662	11.4749	7.185	11.4746	0.483
11.4759	2.662	11.4776	7.154	11.4773	0.487
11.4786	2.635	11.4803	7.154	11.4799	0.487
11.4813	2.635	11.4829	7.208	11.4826	0.468
11.4839	2.597	11.4856	7.17	11.4853	0.401
11.4866	2.589	11.4883	7.17	11.4879	0.401
11.4893	2.589	11.4909	7.173	11.4906	0.388
11.4919	2.536	11.4936	7.173	11.4933	0.345
11.4946	2.536	11.4963	7.2	11.4959	0.345
11.4973	2.494	11.4989	7.192	11.4986	0.361
11.4999	2.504	11.5016	7.192	11.5013	0.361
11.5026	2.504	11.5043	7.172	11.5039	0.353
11.5053	2.454	11.5069	7.172	11.5066	0.317
11.5079	2.454	11.5096	7.18	11.5093	0.317
11.5106	2.428	11.5123	7.195	11.5119	0.312
11.5133	2.431	11.5149	7.195	11.5146	0.296
11.5159	2.431	11.5176	7.155	11.5173	0.296
11.5186	2.432	11.5203	7.208	11.5199	0.325
11.5213	2.432	11.5229	7.208	11.5226	0.325
11.524	2.384	11.5256	7.173	11.5253	0.342
11.5266	2.364	11.5283	7.173	11.5279	0.341
11.5293	2.364	11.5309	7.157	11.5306	0.341
11.532	2.361	11.5336	7.216	11.5333	0.303
11.5346	2.361	11.5363	7.216	11.5359	0.303
11.5373	2.323	11.5389	7.157	11.5386	0.28
11.54	2.23	11.5416	7.157	11.5413	0.282
11.5426	2.23	11.5443	7.194	11.5439	0.282
11.5453	2.219	11.5469	7.194	11.5466	0.256
11.548	2.231	11.5496	7.206	11.5493	0.256
11.5506	2.231	11.5523	7.194	11.5519	0.152
11.5533	2.162	11.5549	7.194	11.5546	0.149
11.556	2.162	11.5576	7.137	11.5573	0.149
11.5586	2.102	11.5603	7.225	11.5599	0.143
11.5613	2.049	11.5629	7.225	11.5626	0.143
11.564	2.049	11.5656	7.222	11.5653	0.135
11.5666	2.004	11.5683	7.222	11.5679	0.131
11.5693	2.004	11.5709	7.233	11.5706	0.131
11.572	1.97	11.5736	7.23	11.5733	0.144
11.5746	1.885	11.5763	7.23	11.5759	0.144
11.5773	1.885	11.5789	7.215	11.5786	0.146
11.58	1.839	11.5816	7.215	11.5813	0.16
11.5826	1.839	11.5843	7.243	11.5839	0.16
11.5853	1.878	11.5869	7.218	11.5866	0.206
11.5879	1.882	11.5896	7.218	11.5893	0.206
11.5906	1.882	11.5923	7.253	11.5919	0.229
11.5933	1.863	11.5949	7.252	11.5946	0.235
11.5959	1.863	11.5976	7.252	11.5973	0.235
11.5986	1.86	11.6003	7.264	11.5999	0.207
11.6013	1.815	11.6029	7.264	11.6026	0.207
11.6039	1.815	11.6056	7.213	11.6053	0.2
11.6066	1.811	11.6083	7.213	11.6079	0.164
11.6093	1.811	11.6109	7.226	11.6106	0.164
11.6119	1.782	11.6136	7.224	11.6133	0.21
11.6146	1.776	11.6163	7.224	11.6159	0.21
11.6173	1.776	11.6189	7.202	11.6186	0.173
11.62	1.784	11.6216	7.202	11.6213	0.182
11.6226	1.784	11.6243	7.149	11.6239	0.182
11.6253	1.754	11.6269	7.151	11.6266	0.157
11.628	1.732	11.6296	7.151	11.6293	0.157
11.6306	1.732	11.6323	7.121	11.6319	0.142
11.6333	1.717	11.6349	7.121	11.6346	0.104
11.636	1.717	11.6376	7.136	11.6373	0.104
11.6386	1.692	11.6403	7.166	11.6399	0.151
11.6413	1.711	11.6429	7.166	11.6426	0.152
11.644	1.711	11.6456	7.188	11.6453	0.152
11.6466	1.632	11.6483	7.188	11.6479	0.21
11.6493	1.632	11.6509	7.142	11.6506	0.21
11.652	1.596	11.6536	7.167	11.6533	0.242
11.6546	1.536	11.6563	7.167	11.6559	0.242
11.6573	1.536	11.6589	7.239	11.6586	0.222
11.66	1.463	11.6616	7.196	11.6613	0.195
11.6626	1.463	11.6643	7.196	11.6639	0.201
11.6653	1.475	11.6669	7.203	11.6666	0.201
11.668	1.477	11.6696	7.203	11.6693	0.201
11.6706	1.477	11.6723	7.18	11.6719	0.187
11.6733	1.405	11.675	7.18	11.6746	0.193
11.676	1.396	11.6776	7.21	11.6773	0.193
11.6786	1.396	11.6803	7.252	11.6799	0.186
11.6813	1.389	11.683	7.252	11.6826	0.186
11.684	1.389	11.6856	7.256	11.6853	0.201
11.6866	1.39	11.6883	7.281	11.6879	0.243
11.6893	1.422	11.691	7.281	11.6906	0.243
11.692	1.422	11.6936	7.245	11.6933	0.259
11.6946	1.415	11.6963	7.245	11.6959	0.259
11.6973	1.415	11.699	7.292	11.6986	0.257
11.7	1.43	11.7016	7.322	11.7013	0.322
11.7026	1.407	11.7043	7.322	11.7039	0.322
11.7053	1.407	11.707	7.376	11.7066	0.379
11.708	1.467	11.7096	7.376	11.7093	0.34
11.7106	1.467	11.7123	7.423	11.7119	0.34
11.7133	1.424	11.715	7.434	11.7146	0.391
11.716	1.409	11.7176	7.434	11.7173	0.391
11.7186	1.409	11.7203	7.449	11.7199	0.396
11.7213	1.426	11.723	7.449	11.7226	0.396
11.724	1.426	11.7256	7.46	11.7253	0.39
11.7266	1.378	11.7283	7.452	11.7279	0.42
11.7293	1.437	11.731	7.452	11.7306	0.42
11.732	1.437	11.7336	7.462	11.7333	0.426
11.7346	1.426	11.7363	7.455	11.736	0.388
11.7373	1.426	11.739	7.455	11.7386	0.388
11.74	1.454	11.7416	7.481	11.7413	0.378
11.7426	1.53	11.7443	7.481	11.744	0.378
11.7453	1.53	11.747	7.44	11.7466	0.409
11.748	1.563	11.7496	7.44	11.7493	0.373
11.7506	1.563	11.7523	7.428	11.752	0.373
11.7533	1.588	11.755	7.462	11.7546	0.367
11.756	1.611	11.7576	7.462	11.7573	0.367
11.7586	1.611	11.7603	7.465	11.76	0.347
11.7613	1.588	11.763	7.465	11.7626	0.323
11.764	1.588	11.7656	7.419	11.7653	0.323
11.7666	1.538	11.7683	7.44	11.768	0.341
11.7693	1.55	11.771	7.44	11.7706	0.293
11.772	1.55	11.7736	7.445	11.7733	0.293
11.7746	1.535	11.7763	7.445	11.776	0.278
11.7773	1.535	11.779	7.445	11.7786	0.278
11.78	1.455	11.7816	7.434	11.7813	0.306
11.7826	1.455	11.7843	7.434	11.784	0.265
11.7853	1.455	11.787	7.44	11.7866	0.265
11.788	1.411	11.7896	7.44	11.7893	0.238
11.7906	1.411	11.7923	7.438	11.792	0.238
11.7933	1.408	11.795	7.393	11.7946	0.254
11.796	1.31	11.7976	7.393	11.7973	0.262
11.7986	1.31	11.8003	7.374	11.8	0.262
11.8013	1.292	11.803	7.423	11.8026	0.242
11.804	1.314	11.8056	7.423	11.8053	0.242
11.8066	1.314	11.8083	7.375	11.808	0.217
11.8093	1.289	11.811	7.375	11.8106	0.233
11.812	1.289	11.8136	7.43	11.8133	0.233
11.8146	1.339	11.8163	7.395	11.816	0.223
11.8173	1.252	11.819	7.395	11.8186	0.223
11.82	1.252	11.8216	7.393	11.8213	0.235
11.8226	1.229	11.8243	7.393	11.824	0.178
11.8253	1.229	11.827	7.416	11.8266	0.178
11.828	1.235	11.8296	7.41	11.8293	0.141
11.8306	1.221	11.8323	7.41	11.8319	0.141
11.8333	1.221	11.835	7.438	11.8346	0.128
11.836	1.19	11.8376	7.403	11.8373	0.105
11.8386	1.19	11.8403	7.403	11.8399	0.105
11.8413	1.174	11.843	7.408	11.8426	0.049
11.844	1.162	11.8456	7.408	11.8453	0.049
11.8466	1.162	11.8483	7.41	11.848	0.082
11.8493	1.174	11.851	7.411	11.8506	0.094
11.852	1.174	11.8536	7.411	11.8533	0.094
11.8546	1.155	11.8563	7.41	11.856	0.094
11.8573	1.144	11.859	7.41	11.8586	0.094
11.86	1.144	11.8616	7.43	11.8613	0.055
11.8626	1.153	11.8643	7.416	11.864	0.066
11.8653	1.153	11.867	7.416	11.8666	0.066
11.868	1.174	11.8696	7.376	11.8693	0.045
11.8706	1.182	11.8723	7.376	11.872	0.045
11.8733	1.182	11.875	7.372	11.8746	0.056
11.876	1.121	11.8776	7.348	11.8773	0.119
11.8786	1.121	11.8803	7.348	11.88	0.119
11.8813	1.155	11.883	7.351	11.8826	0.059
11.884	1.13	11.8856	7.351	11.8853	0.016
11.8866	1.13	11.8883	7.41	11.888	0.016
11.8893	1.059	11.891	7.357	11.8906	0.053
11.892	1.059	11.8936	7.357	11.8933	0.053
11.8946	1.084	11.8963	7.361	11.896	0.067
11.8973	1.027	11.899	7.361	11.8986	0.042
11.9	1.027	11.9016	7.335	11.9013	0.042
11.9026	1.035	11.9043	7.303	11.904	0.029
11.9053	1.035	11.907	7.303	11.9066	0.029
11.908	1.003	11.9096	7.289	11.9093	0.006
11.9107	1.017	11.9123	7.289	11.912	0.009
11.9133	1.017	11.915	7.31	11.9146	0.009
11.916	0.986	11.9176	7.32	11.9173	0.053
11.9186	0.992	11.9203	7.32	11.92	0.053
11.9213	0.992	11.923	7.336	11.9226	-0.011
11.924	0.972	11.9256	7.336	11.9253	-0.011
11.9266	0.972	11.9283	7.331	11.928	-0.003
11.9293	0.962	11.931	7.325	11.9306	0.035
11.932	0.991	11.9336	7.325	11.9333	0.035
11.9346	0.991	11.9363	7.385	11.936	0.038
11.9373	0.942	11.939	7.385	11.9386	0.08
11.94	0.942	11.9416	7.386	11.9413	0.08
11.9426	0.954	11.9443	7.437	11.944	-0.008
11.9453	0.925	11.947	7.437	11.9466	-0.008
11.948	0.925	11.9496	7.407	11.9493	0.022
11.9506	0.896	11.9523	7.407	11.952	0.002
11.9533	0.896	11.955	7.417	11.9546	0.002
11.956	0.911	11.9576	7.412	11.9573	-0.026
11.9586	0.905	11.9603	7.412	11.96	-0.026
11.9613	0.905	11.963	7.452	11.9626	-0.038
11.964	0.897	11.9656	7.412	11.9653	0.003
11.9666	0.897	11.9683	7.412	11.968	0.003
11.9693	0.852	11.971	7.361	11.9706	-0.012
11.972	0.912	11.9737	7.376	11.9733	-0.012
11.9746	0.912	11.9763	7.376	11.976	-0.004
11.9773	0.927	11.979	7.376	11.9786	0.034
11.98	0.927	11.9816	7.377	11.9813	0.034
11.9826	0.893	11.9843	7.36	11.984	-0.046
11.9853	0.933	11.987	7.36	11.9866	-0.046
11.988	0.933	11.9896	7.342	11.9893	0.008
11.9907	0.898	11.9923	7.402	11.992	0.101
11.9933	0.898	11.995	7.402	11.9946	0.101
11.996	0.931	11.9976	7.337	11.9973	0.094
11.9987	0.871	12.0003	7.337	12	0.094
12.0013	0.871	12.003	7.426	12.0026	0.112

## Sheet: Fig 3c
Numeric values used to generate graphs, means, and standard deviations for primary and supplemental figures are included on tabs, with each tab indicating the relevant figure panel.
IgG, µg/ml
	N. gonorrhoeae F62		csp_c		csp_c+		Δcsp_c				N. gonorrhoeae F62		csp_c		csp_c+		Δcsp_c
	Alum sera	anti-Csp+Alum sera	Alum sera	anti-Csp+Alum sera	Alum sera	anti-Csp+Alum sera	Alum sera	anti-Csp+Alum sera			Alum sera	anti-Csp+Alum sera	Alum sera	anti-Csp+Alum sera	Alum sera	anti-Csp+Alum sera	Alum sera	anti-Csp+Alum sera
Replicate 1	0.105418	2.85509	0.192078	2.27536	0.662837	14.7119	0.240418	0.667089		Average	0.0791032	2.57419	0.227162	2.27843	0.661111	14.7404	0.250803	0.687038
	0.0532955	2.16689	0.234632	2.27881	0.6637	14.7608	0.245023	0.697362
	0.0785958	2.70058	0.254775	2.28112	0.656797	14.7483	0.266967	0.696661												Quantitative data used in calculations corresponding to primary figures and to supplemental figure. Numeric values used to generate graphs, means, and standard deviations for primary and supplemental figures are included on tabs, with each tab indicating the relevant figure panel.
Replicate 2	0.237029	3.87263	0.20474	3.08137	1.11117	5.67856	0.198472	0.88144		Average	0.15874	3.7136	0.217012	3.11885	0.909947	5.27709	0.19668	0.875998
	0.22142	3.7228	0.21112	3.1626	1.05419	5.33674	0.222665	0.895167
	0.0177702	3.54537	0.235174	3.11258	0.564479	4.81598	0.168904	0.851386
Replicate 3	0.251286	3.31931	0.365528	5.27243	0.0540637	1.19827	0.248733	0.778948		Average	0.256868	3.35943	0.385861	5.21232	0.0755541	1.15297	0.240795	0.762077
	0.243441	3.40275	0.337807	5.30094	0.0824676	1.14472	0.236943	0.773121
	0.275876	3.35623	0.454247	5.06358	0.090131	1.11592	0.236708	0.734161
Replicate 4	0.209334	4.57256	0.564324	6.95268			0.493587	0.856384		Average	0.212749	4.27832	0.583942	6.25775			0.50107	0.886059
	0.21894	4.01677	0.53766	5.84344			0.514312	0.858177
	0.209972	4.24565	0.649843	5.97714			0.495312	0.943616
Replicate 5	0.212032	8.25832	0.742338	2.56546			0.389782	0.657596		Average	0.277901	8.21617	0.704785	2.43646			0.486155	0.726885
	0.207431	8.23225	0.632993	2.43715			0.69921	0.628595
	0.414239	8.15795	0.739024	2.30678			0.369472	0.894464
Replicate 6	0.561778	3.62244						0.653393		Average	0.596079	3.72421						0.667756
	0.648383	3.54205						0.674374
	0.578076	4.00813						0.667512
								0.675748
										Mean	0.2623	4.301	0.4238	3.861	0.5489	7.057	0.3351	0.7669
										Std. Error of Mean	0.06143	0.688	0.07905	0.6495	0.1749	2.844	0.05339	0.03235
												p < 0.0001 vs Alum		p < 0.0001 vs Alum		p < 0.0001 vs Alum
												p = 0.007 vs csp_c+		p = 0.002 vs csp_c+		p < 0.0001 vs Δcsp
												p < 0.0001 vs Δcsp		p = 0.0001 vs Δcsp

## Sheet: Fig 3d
IgM, µg/ml
	N. gonorrhoeae F62		csp_c		csp_c+		Δcsp_c
	Alum sera	anti-Csp+Alum sera	Alum sera	anti-Csp+Alum sera	Alum sera	anti-Csp+Alum sera	Alum sera	anti-Csp+Alum sera
Repl 1	0.541653	0.786339	0.598636	0.892834	0.548835	0.509575	0.694737	0.694737
Repl 2	0.503516	0.783785	0.517233	0.712567	0.529154	0.532606	0.533669	0.616842
Repl 3	0.503779	0.831698	0.593219	0.984994	0.53686	0.513798	0.519613	0.689458
Mean	0.5163	0.8006	0.5827	0.667	0.5697	0.8635	0.5383	0.5187
SEM	0.01267	0.01556	0.05618	0.02513	0.02628	0.08	0.005726	0.007079
		p = 0.001 vs Alum		p = 0.03 vs csp_c+		p = 0.001 vs Alum
		p = 0.001 vs Dcsp				p = 0.0002 vs Dcsp

## Sheet: Fig 4e
O.D.600																																2-way ANOVA with Dunnett's multiple comparisons test
N. gonorrhoeae F62	repl 1	repl 2	repl 3	repl 4	repl 5	repl 6	repl 7	repl 8	repl 9	repl 10	repl 11	repl 12	repl 13	repl 14	repl 15	repl 16	repl 17	repl 18	repl 19	repl 20	repl 21	repl 22	repl 23	repl 24	repl 25	repl 26	repl 27		Mean	SEM	N
T0	0.028	0.028	0.031	0.02	0.02	0.026	0.022	0.023	0.022	0.021	0.035	0.025	0.024	0.022	0.02	0.025	0.027	0.027	0.022	0.02	0.019	0.026	0.019	0.025	0.021	0.025	0.019		0.0237778	0.000759242	27
T1	0.076	0.047	0.048	0.044	0.046	0.048	0.031	0.043	0.037	0.09	0.065	0.047	0.057	0.045	0.037	0.04	0.066	0.022	0.04	0.056	0.048	0.098	0.024	0.048	0.046	0.044	0.035		0.0491852	0.00335974	27
T2	0.195	0.096	0.163	0.108	0.11	0.095	0.045	0.079	0.07	0.189	0.089	0.069	0.115	0.092	0.08	0.074	0.151	0.057	0.1	0.133	0.1	0.218	0.073	0.089	0.082	0.095	0.051		0.10437	0.00847993	27
T3	0.376	0.165	0.281	0.264	0.235	0.195	0.083	0.081	0.137	0.394	0.159	0.179	0.247	0.201	0.189	0.169	0.365	0.176	0.195	0.254	0.226	0.373	0.151	0.235	0.198	0.2	0.091		0.215519	0.0164227	27
T4	0.65	0.344	0.425	0.515	0.51	0.414	0.146	0.198	0.339	0.578	0.374	0.271	0.51	0.43	0.405	0.412	0.57	0.38	0.427	0.459	0.438	0.487	0.255	0.494	0.408	0.408	0.17		0.408037	0.0234691	27
T5	0.73	0.511	0.523	0.802	0.756	0.675	0.298	0.348	0.553	0.752	0.476	0.394	0.73	0.616	0.603	0.646	0.801	0.59	0.684	0.756	0.739	0.528	0.359	0.72	0.61	0.585	0.351		0.59763	0.0289828	27
T6	0.738	0.626	0.555	0.854	0.839	0.837	0.529	0.536	0.689	0.706	0.507	0.433	0.754	0.76	0.835	0.842	0.834	0.668	0.721	0.864	0.767	0.569	0.465	0.818	0.753	0.727	0.47		0.692444	0.0264602	27
Δcsp																													Mean	SEM	N
T0	0.022	0.033	0.031	0.021	0.026	0.065	0.022	0.023	0.04	0.026	0.021	0.023	0.022	0.023	0.019	0.025	0.022	0.026	0.023	0.02									0.02665	0.00230477	20
T1	0.069	0.053	0.041	0.038	0.037	0.09	0.069	0.038	0.077	0.044	0.03	0.038	0.058	0.039	0.045	0.041	0.046	0.043	0.045	0.03									0.04855	0.00359713	20
T2	0.191	0.106	0.076	0.08	0.07	0.108	0.191	0.075	0.089	0.063	0.07	0.081	0.177	0.073	0.091	0.096	0.082	0.093	0.07	0.06									0.0971	0.0090864	20
T3	0.298	0.193	0.129	0.158	0.155	0.297	0.298	0.155	0.145	0.114	0.161	0.203	0.375	0.198	0.217	0.177	0.194	0.201	0.164	0.128									0.198	0.0153345	20
T4	0.397	0.351	0.372	0.343	0.301	0.509	0.397	0.35	0.289	0.236	0.34	0.41	0.415	0.388	0.392	0.328	0.349	0.418	0.381	0.289									0.36275	0.0132807	20
T5	0.575	0.502	0.486	0.528	0.432	0.601	0.575	0.511	0.412	0.439	0.504	0.586	0.538	0.464		0.605	0.495	0.55	0.627	0.47									0.521053	0.0144038	19	p = 0.003 vs WT
T6	0.682	0.546	0.543	0.604	0.553	0.592	0.682	0.764	0.558	0.559	0.787	0.628	0.665	0.565		0.796	0.543	0.802	0.752	0.725									0.649789	0.0221335	19
csp_c																													Mean	SEM	N
T0	0.022	0.022	0.024	0.019	0.023	0.02	0.025	0.022	0.023	0.022	0.02	0.022	0.022	0.023	0.022	0.019													0.021875	0.000417083	16
T1	0.052	0.046		0.024	0.049	0.042	0.037	0.036	0.04	0.034	0.034	0.034	0.042	0.027	0.043	0.036													0.0384	0.00196832	15
T2	0.123	0.087	0.06	0.086	0.102	0.096	0.061	0.075	0.078	0.063	0.075	0.06	0.076	0.048	0.098	0.081													0.0793125	0.00480253	16
T3	0.292	0.216	0.095	0.104	0.25	0.25	0.121	0.17	0.165	0.127	0.172	0.12	0.156	0.075	0.203	0.193													0.169313	0.0154639	16
T4	0.492	0.483	0.195	0.285	0.477	0.472	0.25	0.363	0.352	0.28	0.42	0.277	0.348	0.133	0.41	0.424													0.353812	0.0272607	16	p = 0.04 vs WT
T5	0.75	0.666	0.432	0.458	0.715	0.663	0.504	0.467	0.65	0.553	0.612	0.65	0.668	0.362	0.585	0.595													0.583125	0.027663	16
T6	0.888	0.801	0.667	0.68	0.68	0.67	0.695	0.72	0.863	0.735	0.803	0.757	0.88	0.594	0.711	0.698													0.740125	0.0212536	16
csp_c+																													Mean	SEM	N
T0	0.022	0.022	0.019	0.023	0.019	0.022	0.023	0.022	0.019	0.027	0.022	0.018	0.025	0.022	0.023														0.0218667	0.000616184	15
T1	0.029	0.031	0.037	0.032	0.038	0.036	0.033	0.029	0.038	0.054	0.031	0.035	0.034	0.037	0.027														0.0347333	0.00164597	15
T2	0.073	0.058	0.09	0.059	0.088	0.09	0.08	0.051	0.08	0.11	0.085	0.083	0.061	0.07	0.049														0.0751333	0.00440764	15
T3	0.195	0.104	0.204	0.175	0.179	0.205	0.181	0.088	0.158	0.247	0.203	0.206	0.114	0.161	0.096														0.167733	0.0122254	15
T4	0.402	0.184	0.483	0.292	0.381	0.423	0.373	0.201	0.37	0.5	0.429	0.45	0.253	0.335	0.216														0.3528	0.0264527	15	p = 0.04 vs WT
T5	0.671	0.377	0.605	0.554	0.533	0.611	0.544	0.466	0.594	0.689	0.674	0.627	0.511	0.501	0.457														0.560933	0.0230995	15
T6	0.859	0.548	0.686	0.632	0.712	0.706	0.688	0.627	0.7	0.727	0.844	0.706	0.833	0.72	0.742														0.715333	0.0214571	15

## Sheet: Fig 4f
CFU/ml
N. gonorrhoeae F62	Repl 1			Repl 2			Repl 3			Repl 4			Repl 5			Repl 6			Repl 7			Repl 8			Repl 9			Repl 10			Repl 11			Repl 12			Repl 13			Repl 14			Repl 15			Repl 16			Repl 17
T0	15000000	20000000	17000000	24000000	15000000	11000000	14000000	12000000	11000000	42000000	46000000	40000000	16000000	18000000	12000000	36000000	24000000	44000000	32000000	36000000	24000000	44000000	44000000	32000000	56000000	44000000	68000000	33000000	46000000	47000000	30000000	70000000	40000000	19000000	13000000	16000000	40000000	34000000	36000000	28000000	32000000	32000000	42000000	44000000	46000000	34000000	48000000	58000000	7000000
T1	49000000	42000000	38000000	12000000	17000000	9000000	50000000	40000000	10000000	52000000	58000000	56000000	24000000	40000000	40000000	34000000	38000000	46000000	20000000	12000000	26000000	50000000	50000000	42000000	52000000	38000000	42000000	39000000	47000000	34000000	170000000	150000000	130000000	20000000	9000000	22000000	24000000	32000000	28000000	16000000	36000000	26000000	42000000	24000000	18000000	28000000	20000000	34000000	21000000
T2	370000000	390000000	410000000	30000000	27000000	39000000	40000000	40000000	30000000	400000000	700000000	540000000	50000000	54000000	32000000	52000000	56000000	96000000	30000000	22000000	38000000	240000000	320000000	180000000	260000000	340000000	320000000	64000000	40000000	63000000	110000000	80000000	100000000	240000000	250000000	240000000	48000000	46000000	42000000	38000000	52000000	42000000	50000000	52000000	42000000	46000000	40000000	56000000	50000000
T3	780000000	680000000	730000000	490000000	590000000	510000000	200000000	300000000	200000000	820000000	760000000	700000000	500000000	440000000	620000000	580000000	540000000	480000000	160000000	240000000	200000000	360000000	300000000	420000000	440000000	420000000	400000000	270000000	250000000	330000000	300000000	600000000	900000000	1500000000	1400000000	2200000000	820000000	780000000	720000000	800000000	760000000	640000000	340000000	400000000	440000000	220000000	340000000	300000000	360000000
T4	6900000000	6600000000	7300000000	6700000000	6100000000	7300000000	800000000	500000000	1200000000	9400000000	7600000000	9600000000	4800000000	5800000000	8000000000	9800000000	10800000000	9000000000	944000000	944000000	1020000000	3600000000	3800000000	3200000000	7800000000	7600000000	9200000000	660000000	810000000	690000000	1000000000	1300000000	1500000000	1500000000	1400000000	2200000000	6600000000	7000000000	6800000000	6000000000	8600000000	9400000000	5600000000	6800000000	8000000000	5800000000	5400000000	5800000000	460000000
T5	3000000000	1700000000	1200000000	8800000000	8200000000	8600000000	2100000000	2200000000	1100000000	12400000000	11200000000	12200000000	14400000000	19800000000	14600000000	10200000000	10400000000	9600000000	1020000000	820000000	860000000	5600000000	6000000000	5400000000	14000000000	11800000000	142000000000	960000000	890000000	870000000	2100000000	1500000000	1800000000	1100000000	600000000	2000000000	8400000000	9400000000	7200000000	1260000000	1060000000	1360000000	8400000000	8600000000	9600000000	9600000000	7000000000	8600000000	3300000000
T6	3000000000	2100000000	2300000000	5300000000	6800000000	6300000000	1400000000	700000000	100000000	3200000000	6800000000	9200000000	11600000000	12200000000	13400000000	19800000000	17400000000	17000000000	13200000000	11000000000	12600000000	58000000000	64000000000	66000000000	15400000000	14000000000	10600000000	430000000	270000000	210000000	800000000	900000000	500000000	1500000000	1300000000	1300000000	8600000000	8400000000	9000000000	9600000000	12400000000	8400000000	7800000000	9000000000	10200000000	10400000000	10200000000	8400000000	4800000000
Average
T0	1.73333e+07			1.66667e+07			1.23333e+07			4.26667e+07			1.53333e+07			3.46667e+07			3.06667e+07			40000000			56000000			42000000			4.66667e+07			16000000			3.66667e+07			3.06667e+07			44000000			4.66667e+07			7.33333e+06
T1	43000000			1.26667e+07			3.33333e+07			5.53333e+07			3.46667e+07			3.93333e+07			1.93333e+07			4.73333e+07			44000000			40000000			150000000			17000000			28000000			26000000			28000000			2.73333e+07			2.33333e+07
T2	390000000			32000000			3.66667e+07			5.46667e+08			4.53333e+07			68000000			30000000			2.46667e+08			3.06667e+08			5.56667e+07			9.66667e+07			2.43333e+08			4.53333e+07			44000000			48000000			4.73333e+07			1.16667e+08
T3	730000000			530000000			2.33333e+08			760000000			520000000			5.33333e+08			200000000			360000000			420000000			2.83333e+08			600000000			1700000000			7.73333e+08			7.33333e+08			3.93333e+08			2.86667e+08			3.26667e+08
T4	6.93333e+09			6700000000			8.33333e+08			8.86667e+09			6200000000			9.86667e+09			9.69333e+08			3.53333e+09			8200000000			720000000			1.26667e+09			1700000000			6800000000			8000000000			6800000000			5.66667e+09			3.93333e+08
T5	1.96667e+09			8.53333e+09			1800000000			1.19333e+10			1.62667e+10			1.00667e+10			900000000			5.66667e+09			5.59333e+10			9.06667e+08			1800000000			1.23333e+09			8.33333e+09			1.22667e+09			8.86667e+09			8400000000			3500000000
T6	2.46667e+09			6.13333e+09			7.33333e+08			6400000000			12400000000			1.80667e+10			1.22667e+10			6.26667e+10			1.33333e+10			3.03333e+08			7.33333e+08			1.36667e+09			8.66667e+09			1.01333e+10			9000000000			9.66667e+09			4400000000
Δcsp
T0	32000000	24000000	23000000	18000000	9000000	13000000	27000000	20000000	23000000	13000000	14000000	11000000	38000000	20000000	46000000	62000000	64000000	72000000	62000000	44000000	50000000	24000000	20000000	20000000	17000000	18000000	17000000	11000000	18000000	8000000	32000000	32000000	28000000	22000000	32000000	32000000	18000000	15000000	11000000	3000000+AP21:BK67	12000000	3000000	14000000	17000000	17000000	40000000	24000000	27000000	50000000
T1	19000000	17000000	6000000	34000000	28000000	34000000	120000000	180000000	180000000	11000000	12000000	19000000	24000000	28000000	30000000	46000000	38000000	54000000	36000000	34000000	40000000	36000000	38000000	26000000	13000000	13000000	16000000	7000000	18000000	28000000	12000000	14000000	16000000	70000000	74000000	64000000	70000000	110000000	70000000	7000000	4000000	12000000	17000000	14000000	24000000	14000000	10000000	6000000	110000000
T2	190000000	140000000	100000000	360000000	390000000	430000000	180000000	180000000	130000000	210000000	230000000	210000000	780000000	820000000	660000000	360000000	400000000	420000000	380000000	300000000	300000000	240000000	260000000	260000000	130000000	150000000	90000000	20000000	19000000	33000000	46000000	34000000	38000000	680000000	620000000	660000000	130000000	70000000	130000000	22000000	24000000	25000000	17000000	21000000	13000000	360000000	340000000	280000000	1300000000
T3	320000000	380000000	430000000	460000000	510000000	390000000	170000000	80000000	110000000	1200000000	1000000000	1000000000	3800000000	2800000000	4000000000	580000000	560000000	720000000	560000000	520000000	640000000	560000000	720000000	680000000	230000000	180000000	210000000	360000000	340000000	550000000	260000000	180000000	520000000	5600000000	4000000000	5800000000	80000000	90000000	100000000	17000000	19000000	11000000	250000000	120000000	280000000	500000000	560000000	740000000	2300000000
T4	1800000000	2100000000	2200000000	6000000000	4900000000	5300000000	1500000000	900000000	1200000000	1700000000	1100000000	1200000000	8400000000	7200000000	8600000000	1120000000	1160000000	1020000000	5200000000	5200000000	4200000000	5800000000	6600000000	6400000000	3200000000	3800000000	3200000000	4800000000	3700000000	4100000000	7800000000	6800000000	6600000000	16000000000	18000000000	10000000000	3400000000	3000000000	3100000000	40000000	40000000	110000000	1800000000	1700000000	1300000000	6000000000	6600000000	5400000000	3300000000
T5	4900000000	4700000000	5900000000	5100000000	5600000000	6800000000	1500000000	1100000000	1400000000	1200000000	600000000	1100000000	9600000000	9800000000	8200000000	4600000000	3000000000	4000000000	9600000000	8400000000	9000000000	12400000000	11200000000	12000000000	6300000000	5100000000	5300000000	5600000000	5300000000	5500000000	9600000000	8200000000	7600000000	100000000000	92000000000	96000000000	3800000000	4400000000	3700000000	900000000	900000000	700000000	3900000000	3800000000	4100000000	10000000000	10400000000	9000000000	2100000000
T6	3100000000	2400000000	2500000000	530000000	470000000	450000000	3400000000	3200000000	1900000000	1400000000	2200000000	2200000000	11600000000	11400000000	8400000000	5800000000	5400000000	6400000000	12600000000	13000000000	13600000000	11400000000	9600000000	11000000000	5600000000	5900000000	6200000000	5700000000	6600000000	6300000000	9400000000	7000000000	9200000000	130000000000	126000000000	110000000000	4200000000	4000000000	4400000000	1900000000	2400000000	3000000000	3300000000	3000000000	3900000000	10000000000	10400000000	10800000000	300000000
Average
T0	2.63333e+07			1.33333e+07			2.33333e+07			1.26667e+07			3.46667e+07			66000000			52000000			2.13333e+07			1.73333e+07			1.23333e+07			3.06667e+07			2.86667e+07			1.46667e+07			7500000			16000000			3.03333e+07			3.66667e+07
T1	14000000			32000000			160000000			14000000			2.73333e+07			46000000			3.66667e+07			3.33333e+07			14000000			1.76667e+07			14000000			6.93333e+07			8.33333e+07			7.66667e+06			1.83333e+07			10000000			1.26667e+08
T2	1.43333e+08			3.93333e+08			1.63333e+08			2.16667e+08			7.53333e+08			3.93333e+08			3.26667e+08			2.53333e+08			1.23333e+08			24000000			3.93333e+07			6.53333e+08			110000000			2.36667e+07			17000000			3.26667e+08			8.33333e+08
T3	3.76667e+08			4.53333e+08			120000000			1.06667e+09			3.53333e+09			620000000			5.73333e+08			6.53333e+08			2.06667e+08			4.16667e+08			320000000			5.13333e+09			90000000			1.56667e+07			2.16667e+08			600000000			2200000000
T4	2.03333e+09			5400000000			1200000000			1.33333e+09			8.06667e+09			1100000000			4.86667e+09			6.26667e+09			3400000000			4200000000			7.06667e+09			1.46667e+10			3.16667e+09			6.33333e+07			1600000000			6000000000			2.93333e+09
T5	5.16667e+09			5.83333e+09			1.33333e+09			9.66667e+08			9200000000			3.86667e+09			9000000000			1.18667e+10			5.56667e+09			5.46667e+09			8.46667e+09			96000000000			3.96667e+09			8.33333e+08			3.93333e+09			9800000000			1.83333e+09
T6	2.66667e+09			4.83333e+08			2.83333e+09			1.93333e+09			1.04667e+10			5.86667e+09			1.30667e+10			1.06667e+10			5900000000			6200000000			8.53333e+09			122000000000			4200000000			2.43333e+09			3400000000			10400000000			1.66667e+08
csp_c
T0	28000000	44000000	26000000	58000000	58000000	52000000	28000000	36000000	36000000	44000000	52000000	38000000	30000000	38000000	18000000	68000000	64000000	44000000	48000000	52000000	42000000	40000000	42000000	56000000	42000000	36000000	32000000	72000000	68000000	56000000	44000000	40000000	36000000	16000000	24000000	34000000	36000000	46000000	32000000	48000000	48000000	54000000	30000000	20000000	18000000	18000000	24000000	16000000
T1	42000000	42000000	44000000	26000000	18000000	32000000	20000000	8000000	16000000	30000000	40000000	30000000	32000000	92000000	98000000	40000000	66000000	64000000	48000000	52000000	54000000	220000000	380000000	300000000	38000000	54000000	40000000	180000000	200000000	280000000	22000000	26000000	30000000	22000000	38000000	22000000	36000000	32000000	56000000	46000000	60000000	58000000	360000000	440000000	420000000	36000000	28000000	34000000
T2	420000000	460000000	420000000	660000000	540000000	600000000	320000000	300000000	300000000	200000000	120000000	160000000				720000000	760000000	860000000	520000000	380000000	540000000	440000000	380000000	440000000	24000000	18000000	12000000	30000000	28000000	34000000	48000000	30000000	30000000	36000000	20000000	22000000	60000000	54000000	58000000	240000000	300000000	360000000	260000000	200000000	240000000	320000000	260000000	320000000
T3	4200000000	3600000000	3000000000	3000000000	4000000000	3600000000	1400000000	2800000000	3200000000	3000000000	2600000000	1800000000	4400000000	5200000000	4800000000	5600000000	6000000000	5800000000	2600000000	2600000000	4200000000	3200000000	2800000000	3000000000	260000000	380000000	400000000	420000000	420000000	380000000	40000000	24000000	36000000	500000000	460000000	360000000	3600000000	1600000000	3200000000	320000000	360000000	340000000	440000000	460000000	400000000	7600000000	6600000000	6600000000
T4	8400000000	7600000000	10200000000	5800000000	5600000000	6000000000	3400000000	4400000000	5200000000	4800000000	7200000000		8800000000	8400000000	9600000000	8200000000	7400000000	6600000000	2800000000	4400000000	5600000000	6600000000	6200000000	7800000000	6400000000	6400000000	7800000000	760000000	840000000	800000000	4200000000	6000000000	5400000000	6400000000	5400000000	4600000000	5600000000	7600000000	6200000000	3400000000	2800000000	3400000000	6200000000	4800000000	5200000000	6400000000	5400000000	5000000000
T5	10000000000	9000000000	11000000000	7600000000	8200000000	8800000000	7400000000	9000000000	9600000000	5400000000	4600000000	4400000000	17600000000	14200000000	15200000000	13800000000	12200000000	12200000000	11600000000	11800000000	10000000000	13200000000	10000000000	5800000000	11600000000	10000000000	8000000000	8000000000	8000000000	6200000000	5200000000	6400000000	6600000000	9000000000	10000000000	8200000000	8400000000	9600000000	8400000000	8000000000	7800000000	7200000000	9600000000	8400000000	10000000000	8400000000	7800000000	8200000000
T6	9600000000	11600000000	9200000000	10400000000	8200000000	7400000000	8600000000	7400000000	7800000000	11600000000	13000000000	13200000000	10800000000	9200000000	8400000000	52000000000	38000000000	64000000000	14000000000	14600000000	13600000000	21200000000	18200000000	17800000000	11000000000	9600000000	10000000000	10400000000	11000000000	11400000000	13000000000	12200000000	11400000000	10600000000	10200000000	12200000000	8600000000	9400000000	10200000000	8600000000	9200000000	7200000000	10000000000	10200000000	10800000000	12000000000	13000000000	14000000000
Average
T0	3.26667e+07			56000000			3.33333e+07			4.46667e+07			2.86667e+07			5.86667e+07			4.73333e+07			46000000			3.66667e+07			6.53333e+07			40000000			2.46667e+07			38000000			50000000			2.26667e+07			1.93333e+07
T1	4.26667e+07			2.53333e+07			1.46667e+07			3.33333e+07			74000000			5.66667e+07			5.13333e+07			300000000			44000000			220000000			26000000			2.73333e+07			4.13333e+07			5.46667e+07			4.06667e+08			3.26667e+07
T2	4.33333e+08			600000000			3.06667e+08			160000000			#DIV/0!			780000000			480000000			420000000			18000000			3.06667e+07			36000000			26000000			5.73333e+07			300000000			2.33333e+08			300000000
T3	3600000000			3.53333e+09			2.46667e+09			2.46667e+09			4800000000			5800000000			3.13333e+09			3000000000			3.46667e+08			4.06667e+08			3.33333e+07			440000000			2800000000			340000000			4.33333e+08			6.93333e+09
T4	8.73333e+09			5800000000			4.33333e+09			6000000000			8.93333e+09			7400000000			4.26667e+09			6.86667e+09			6.86667e+09			800000000			5200000000			5.46667e+09			6.46667e+09			3200000000			5400000000			5600000000
T5	10000000000			8200000000			8.66667e+09			4800000000			1.56667e+10			1.27333e+10			1.11333e+10			9.66667e+09			9.86667e+09			7400000000			6.06667e+09			9.06667e+09			8800000000			7.66667e+09			9.33333e+09			8.13333e+09
T6	1.01333e+10			8.66667e+09			7.93333e+09			12600000000			9.46667e+09			5.13333e+10			1.40667e+10			1.90667e+10			10200000000			1.09333e+10			12200000000			11000000000			9400000000			8.33333e+09			1.03333e+10			13000000000
csp_c+
T0	42000000	44000000	46000000	8000000	14000000	10000000	32000000	28000000	32000000	34000000	38000000	38000000	32000000	34000000	30000000	44000000	34000000	30000000	26000000	16000000	22000000	16000000	18000000	24000000	46000000	46000000		52000000	48000000	42000000	22000000	14000000	28000000	56000000	32000000	20000000	26000000	18000000	26000000	40000000	20000000	15000000	80000000	60000000	100000000
T1	36000000	38000000	24000000	240000000	200000000	360000000	60000000	38000000	46000000	260000000	260000000	220000000	280000000	260000000	180000000	220000000	280000000	340000000	260000000	80000000	320000000	42000000	46000000	32000000	520000000	520000000	380000000	68000000	44000000	52000000	180000000	180000000	140000000	160000000	140000000	80000000	32000000	16000000	36000000	60000000	28000000	29000000	140000000	160000000	120000000
T2	40000000	62000000	50000000	500000000	400000000	440000000	320000000	600000000	600000000	360000000	200000000	180000000	1400000000	2400000000	1800000000	5200000000	4000000000	5200000000	920000000	600000000	820000000	200000000	360000000	340000000	160000000	220000000	240000000	640000000	480000000	580000000	460000000	520000000	540000000	400000000	300000000	320000000	200000000	200000000	180000000	240000000	240000000	240000000	240000000	100000000	60000000
T3	660000000	660000000	680000000	420000000	700000000	460000000	7200000000	8200000000	6800000000	3800000000	3000000000	2600000000	6000000000	4200000000	4800000000	62000000000	56000000000	56000000000	7200000000	5600000000	6600000000	4800000000	3400000000	2400000000	840000000	460000000	440000000	7400000000	5800000000	7600000000	440000000	480000000	460000000	540000000	540000000	560000000	560000000	560000000	620000000	380000000	380000000	280000000	1600000000	400000000	600000000
T4	1800000000	2800000000	2400000000	4200000000	6000000000	4200000000	8400000000	9600000000	12200000000	3400000000	4000000000	3800000000	4200000000	5000000000	4000000000	90000000000	102000000000	112000000000	120000000000	122000000000	120000000000	30000000000	26000000000	38000000000	5800000000	5000000000	6600000000	12200000000	11800000000	12000000000	6000000000	4800000000	5000000000	780000000	700000000	740000000	5800000000	6200000000	6000000000	5800000000	4200000000	6000000000	2600000000	3000000000	3400000000
T5	8200000000	9600000000	9400000000	4400000000	7800000000	8200000000	12200000000	13600000000	12600000000	5000000000	5400000000	4400000000	5800000000	6000000000	6200000000	156000000000	162000000000	166000000000	144000000000	164000000000	172000000000	44000000000	50000000000	54000000000	66000000000	64000000000	60000000000	102000000000	78000000000	96000000000	9000000000	7000000000	7400000000	10800000000	9800000000	9400000000	7800000000	5800000000	6200000000	9400000000	8400000000	8800000000	7400000000	8200000000	6600000000
T6	9400000000	8400000000	9600000000	17000000000	20400000000	17800000000	7200000000	7600000000	6200000000	60000000000	62000000000	68000000000	8400000000	7200000000	7800000000				14400000000	13600000000	15000000000	100000000000	82000000000	60000000000	86000000000	90000000000	82000000000	96000000000	92000000000	114000000000	11000000000	9400000000	10600000000	9200000000	10400000000	10600000000	8400000000	8800000000	7800000000	10400000000	10800000000	11000000000	6200000000	6400000000	7400000000
Average
T0	44000000			1.06667e+07			3.06667e+07			3.66667e+07			32000000			36000000			2.13333e+07			1.93333e+07			46000000			4.73333e+07			2.13333e+07			36000000			2.33333e+07			25000000			80000000
T1	3.26667e+07			2.66667e+08			48000000			2.46667e+08			240000000			280000000			220000000			40000000			4.73333e+08			5.46667e+07			1.66667e+08			1.26667e+08			28000000			39000000			140000000
T2	5.06667e+07			4.46667e+08			5.06667e+08			2.46667e+08			1.86667e+09			4800000000			780000000			300000000			2.06667e+08			5.66667e+08			5.06667e+08			340000000			1.93333e+08			240000000			1.33333e+08
T3	6.66667e+08			5.26667e+08			7400000000			3.13333e+09			5000000000			58000000000			6.46667e+09			3.53333e+09			580000000			6.93333e+09			460000000			5.46667e+08			580000000			3.46667e+08			8.66667e+08
T4	2.33333e+09			4800000000			1.00667e+10			3.73333e+09			4400000000			1.01333e+11			1.20667e+11			3.13333e+10			5800000000			12000000000			5.26667e+09			740000000			6000000000			5.33333e+09			3000000000
T5	9.06667e+09			6800000000			12800000000			4.93333e+09			6000000000			1.61333e+11			160000000000			4.93333e+10			6.33333e+10			92000000000			7800000000			10000000000			6600000000			8.86667e+09			7400000000
T6	9.13333e+09			18400000000			7000000000			6.33333e+10			7800000000			#DIV/0!			1.43333e+10			8.06667e+10			86000000000			1.00667e+11			1.03333e+10			1.00667e+10			8.33333e+09			1.07333e+10			6.66667e+09
[truncated: 34 more columns]

## Sheet: Fig 5a
O.D.600
	repl 1	repl 2	repl 3	repl 4	repl 5	repl 6	repl 7	repl 8		F62 wt
N. gonorrhoeae F62	No copper									Mean	SEM	N	2-way ANOVA with Dunnett's multiple comparisons test
T0	0.028	0.028	0.031	0.02	0.02	0.022	0.023	0.022		0.02425	0.00147297	8
T1	0.076	0.047	0.048	0.044	0.046	0.031	0.043	0.037		0.0465	0.00467134	8
T2	0.195	0.096	0.163	0.108	0.11	0.045	0.079	0.07		0.10825	0.017421	8
T3	0.376	0.165	0.281	0.264	0.235	0.083	0.081	0.137		0.20275	0.036801	8
T4	0.65	0.344	0.425	0.515	0.51	0.146	0.198	0.339		0.390875	0.0597556	8
T5	0.73	0.511	0.523	0.802	0.756	0.298	0.348	0.553		0.565125	0.0658837	8
T6	0.738	0.626	0.555	0.854	0.839	0.529	0.536	0.689		0.67075	0.0463672	8
	100 µM copper
T0	0.065	0.022	0.023							0.0366667	0.0141696	3
T1	0.082	0.036	0.042							0.0533333	0.0144376	3
T2	0.098	0.056	0.061							0.0716667	0.0132455	3
T3	0.189	0.088	0.091							0.122667	0.033178	3
T4	0.343	0.157	0.207							0.235667	0.0555738	3	p = 0.03
T5	0.523	0.31	0.361							0.398	0.0642106	3	p = 0.03
T6	0.576	0.54	0.448							0.521333	0.0381109	3	p = 0.03
	200 µM copper
T0	0.028	0.031	0.022							0.027	0.00264575	3
T1	0.069	0.055	0.075							0.0663333	0.00592546	3
T2	0.192	0.162	0.12							0.158	0.0208806	3
T3	0.244	0.246	0.248							0.246	0.0011547	3
T4	0.386	0.342	0.359							0.362333	0.0128106	3
T5	0.404	0.394	0.562							0.453333	0.05441	3	p = 0.01
T6	0.428	0.449	0.628							0.501667	0.0634569	3	p = 0.01
	500 µM copper
T0	0.025	0.042	0.02	0.02	0.026					0.0266	0.00404475	5
T1	0.055	0.066	0.072	0.082	0.069					0.0688	0.00437493	5
T2	0.072	0.05	0.089	0.097	0.084					0.0784	0.0081768	5
T3	0.045	0.049	0.097	0.108	0.093					0.0784	0.0130675	5	p = 0.03 vs no copper
T4	0.082	0.055	0.1	0.127	0.102					0.0932	0.011939	5	p < 0.0001 vs no copper
T5	0.083	0.059	0.101	0.121	0.108					0.0944	0.0107685	5	p < 0.0001 vs no copper
T6	0.083	0.072	0.099	0.123	0.108					0.097	0.00900555	5	p < 0.0001 vs no copper

## Sheet: Fig 5b
OD600	repl 1	repl 2	repl 3	repl 4	repl 5	repl 6	repl 7	repl 8	repl 9	repl 10
Δcsp	No copper											MEAN	SEM	N	2-way ANOVA with Dunnett's multiple comparisons test
T0	0.065	0.022	0.033	0.031	0.021	0.026	0.022	0.055	0.02	0.023		0.0318	0.00494593	10
T1	0.09	0.069	0.053	0.041	0.038	0.037	0.024	0.09	0.037	0.038		0.0517	0.00739677	10
T2	0.108	0.191	0.106	0.076	0.08	0.07	0.049	0.198	0.061	0.075		0.1014	0.0165289	10
T3	0.297	0.298	0.193	0.129	0.158	0.155	0.094	0.32	0.132	0.155		0.1931	0.0257555	10
T4	0.509	0.397	0.351	0.372	0.343	0.301	0.181	0.29	0.317	0.35		0.3411	0.0264329	10
T5	0.601	0.575	0.502	0.486	0.528	0.432	0.364	0.4	0.552	0.511		0.4951	0.0241557	10
T6	0.592	0.682	0.546	0.543	0.604	0.553	0.575	0.545	0.645	0.764		0.6049	0.0229756	10
	100 µM copper
T0	0.065	0.022	0.05	0.02								0.03925	0.0109801	4
T1	0.08	0.03	0.092	0.042								0.061	0.0148436	4
T2	0.125	0.056	0.197	0.078								0.114	0.0311849	4
T3	0.274	0.099	0.31	0.157								0.21	0.0493508	4
T4	0.301	0.179	0.262	0.345								0.27175	0.0352595	4
T5	0.462	0.36	0.305	0.504								0.40775	0.0456844	4
T6	0.522	0.448	0.357	0.721								0.512	0.0774069	4	p = 0.03 vs no copper
	200 µM copper
T0	0.022	0.031	0.02									0.0243333	0.00338296	3
T1	0.049	0.054	0.045									0.0493333	0.00260342	3
T2	0.086	0.066	0.061									0.071	0.00763763	3
T3	0.139	0.134	0.131									0.134667	0.00233333	3
T4	0.237	0.237	0.296									0.256667	0.0196667	3
T5	0.37	0.284	0.416									0.356667	0.0386839	3	p = 0.003 vs no copper
T6	0.399	0.246	0.5									0.381667	0.0738339	3	p < 0.0001 vs no copper
	500 µM copper
T0	0.033	0.032	0.021	0.026								0.028	0.00279881	4
T1	0.077	0.086	0.058	0.058								0.06975	0.00702822	4
T2	0.081	0.05	0.089	0.082								0.0755	0.00868428	4
T3	0.079	0.066	0.119	0.114								0.0945	0.013016	4	p = 0.02 vs no copper
T4	0.079	0.07	0.129	0.146								0.106	0.0186056	4	p < 0.0001 vs no copper
T5	0.083	0.095	0.128	0.168								0.1185	0.019046	4	p < 0.0001 vs no copper
T6	0.076	0.085	0.113	0.121								0.09875	0.0108195	4	p < 0.0001 vs no copper

## Sheet: Fig 5c
O.D.600	repl 1	repl 2	repl 3	repl 4	repl 5	repl 6	repl 7
csp_c	No copper								MEAN	SEM	N	2-way ANOVA with Dunnett's multiple comparisons test
T0	0.022	0.022	0.024	0.019	0.023	0.02	0.022		0.0217143	0.000644179	7
T1	0.052	0.046		0.024	0.049	0.042	0.036		0.0415	0.00417732	6
T2	0.123	0.087	0.06	0.086	0.102	0.096	0.075		0.0898571	0.00758893	7
T3	0.292	0.216	0.095	0.104	0.25	0.25	0.17		0.196714	0.0287789	7
T4	0.492	0.483	0.195	0.285	0.477	0.472	0.363		0.395286	0.0444355	7
T5	0.75	0.666	0.432	0.458	0.715	0.663	0.467		0.593	0.0511264	7
T6	0.888	0.801	0.667	0.68	0.68	0.67	0.72		0.729429	0.0318746	7
	100 µM copper								0.02125	0.00075	4
T0	0.019	0.022	0.022	0.022					0.03775	0.00271953	4
T1	0.03	0.042	0.038	0.041					0.092	0.00875595	4
T2	0.114	0.098	0.076	0.08					0.1665	0.00434933	4
T3	0.165	0.163	0.159	0.179					0.31725	0.0113899	4
T4	0.301	0.299	0.321	0.348					0.4405	0.012939	4
T5	0.403	0.451	0.446	0.462					0.64575	0.0351814	4
T6	0.57	0.602	0.711	0.7
	200 µM copper
T0	0.023	0.02	0.025						0.0226667	0.00145297	3
T1	0.063	0.052	0.043						0.0526667	0.00578312	3
T2	0.118	0.102	0.069						0.0963333	0.0144261	3
T3	0.261	0.249	0.134						0.214667	0.0404818	3
T4	0.45	0.45	0.246						0.382	0.068	3
T5	0.676	0.601	0.498						0.591667	0.0515957	3	p = 0.04 vs no copper
T6	0.652	0.65	0.601						0.634333	0.0166767	3
	500 µM copper
T0	0.022	0.022	0.024						0.0226667	0.000666667	3
T1	0.076	0.075	0.058						0.0696667	0.00584047	3
T2	0.092	0.08	0.065						0.079	0.00781025	3
T3	0.102	0.096	0.068						0.0886667	0.0104775	3	p = 0.04 vs no copper
T4	0.103	0.099							0.101	0.002	2	p < 0.0001 vs no copper
T5	0.104	0.093	0.073						0.09	0.00907377	3	p < 0.0001 vs no copper
T6	0.105	0.096	0.073						0.0913333	0.00952774	3	p < 0.0001 vs no copper

## Sheet: Fig 5d
OD600	repl 1	repl 2	repl 3	repl 4	repl 5	repl 6	repl 7	repl 8	repl 9	repl 10
csp_c+	No copper											MEAN	SEM	N	2-way ANOVA with Dunnett's multiple comparisons test
T0	0.022	0.022	0.019	0.023	0.019	0.022	0.023	0.022	0.019	0.027		0.0218	0.000771722	10
T1	0.029	0.031	0.037	0.032	0.038	0.036	0.033	0.029	0.038	0.054		0.0357	0.00230964	10
T2	0.073	0.058	0.09	0.059	0.088	0.09	0.08	0.051	0.08	0.11		0.0779	0.00571052	10
T3	0.195	0.104	0.204	0.175	0.179	0.205	0.181	0.088	0.158	0.247		0.1736	0.0150024	10
T4	0.402	0.184	0.483	0.292	0.381	0.423	0.373	0.201	0.37	0.5		0.3609	0.0336724	10
T5	0.671	0.377	0.605	0.554	0.533	0.611	0.544	0.466	0.594	0.689		0.5644	0.0294196	10
T6	0.859	0.548	0.686	0.632	0.712	0.706	0.688	0.627	0.7	0.727		0.6885	0.0254437	10
	100 µM copper
T0	0.019	0.022	0.019	0.023								0.02075	0.00103078	4
T1	0.036	0.039	0.044	0.035								0.0385	0.00202073	4
T2	0.051	0.061	0.101	0.065								0.0695	0.0109049	4
T3	0.165	0.113	0.209	0.18								0.16675	0.0201096	4
T4	0.281	0.209	0.471	0.201								0.2905	0.062798	4
T5	0.303	0.423	0.522	0.363								0.40275	0.0466911	4
T6	0.437	0.581	0.589	0.529								0.534	0.0349619	4
	200 µM copper
T0	0.022	0.019	0.027									0.0226667	0.00233333	3
T1	0.03	0.046	0.06									0.0453333	0.00866667	3
T2	0.055	0.09	0.112									0.0856667	0.0165965	3
T3	0.093	0.161	0.242									0.165333	0.0430671	3
T4	0.192	0.361	0.474									0.342333	0.0819397	3
T5	0.452	0.547	0.605									0.534667	0.0445957	3	p < 0.0001 vs no copper
T6	0.56	0.66	0.683									0.634333	0.0377551	3	p < 0.0001 vs no copper
	500 µM copper
T0	0.022	0.019	0.022	0.023								0.0215	0.000866025	4
T1	0.058	0.058	0.057	0.054								0.05675	0.000946485	4
T2	0.085	0.095	0.109	0.09								0.09475	0.00517003	4
T3	0.12	0.151	0.223	0.173								0.16675	0.0216732	4
T4	0.135	0.27	0.434	0.233								0.268	0.0622321	4
T5	0.155	0.281	0.487	0.25								0.29325	0.0699242	4	p < 0.0001 vs no copper
T6	0.162	0.266	0.476	0.292								0.299	0.0653427	4	p < 0.0001 vs no copper

## Sheet: Fig 5e
CFU/ml	Repl 1			Repl 2			Repl 3			Repl 4			Repl 5			Repl 6			Repl 7			Repl 8			Repl 9			Repl 10			Repl 11
N. gonorrhoeae F62	No copper
T0	70000000	50000000	40000000	19000000	9000000	23000000	15000000	20000000	17000000	24000000	15000000	11000000	14000000	12000000	11000000	42000000	46000000	40000000	16000000	18000000	12000000	36000000	24000000	44000000	32000000	36000000	24000000	44000000	44000000	32000000	56000000	44000000	68000000
T1	140000000	90000000	80000000	100000000	90000000	120000000	49000000	42000000	38000000	12000000	17000000	9000000	50000000	40000000	10000000	52000000	58000000	56000000	24000000	40000000	40000000	34000000	38000000	46000000	20000000	12000000	26000000	50000000	50000000	42000000	52000000	38000000	42000000
T2	210000000	190000000	230000000	200000000	220000000	190000000	370000000	390000000	410000000	30000000	27000000	39000000	40000000	40000000	30000000	400000000	700000000	540000000	50000000	54000000	32000000	52000000	56000000	96000000	30000000	22000000	38000000	240000000	320000000	180000000	260000000	340000000	320000000
T3	360000000	370000000	380000000	130000000	60000000	160000000	780000000	680000000	730000000	490000000	590000000	510000000	200000000	300000000	200000000	820000000	760000000	700000000	500000000	440000000	620000000	580000000	540000000	480000000	160000000	240000000	200000000	360000000	300000000	420000000	440000000	420000000	400000000
T4	630000000	770000000	620000000	210000000	1800000000	210000000	6900000000	6600000000	7300000000	6700000000	6100000000	7300000000	800000000	500000000	1200000000	9400000000	7600000000	9600000000	4800000000	5800000000	8000000000	9800000000	10800000000	9000000000	944000000	944000000	1020000000	3600000000	3800000000	3200000000	7800000000	7600000000	9200000000
T5	470000000	530000000	500000000	790000000	950000000	870000000	3000000000	1700000000	1200000000	8800000000	8200000000	8600000000	2100000000	2200000000	1100000000	12400000000	11200000000	12200000000	14400000000	19800000000	14600000000	10200000000	10400000000	9600000000	1020000000	820000000	860000000	5600000000	6000000000	5400000000	14000000000	11800000000	142000000000
T6	470000000	550000000	410000000	270000000	90000000	260000000	3000000000	2100000000	2300000000	5300000000	6800000000	6300000000	1400000000	700000000	100000000	3200000000	6800000000	9200000000	11600000000	12200000000	13400000000	19800000000	17400000000	17000000000	13200000000	11000000000	12600000000	58000000000	64000000000	66000000000	15400000000	14000000000	10600000000
average																																			MEAN	SEM	N	Multiple Mann-Whitney test with Holm-Sidak correction set for p = 0.05 vs no copper
T0	5.33333e+07			17000000			1.73333e+07			1.66667e+07			1.23333e+07			4.26667e+07			1.53333e+07			3.46667e+07			3.06667e+07			40000000			56000000				3.05455e+07	4.79989e+06	11
T1	1.03333e+08			1.03333e+08			43000000			1.26667e+07			3.33333e+07			5.53333e+07			3.46667e+07			3.93333e+07			1.93333e+07			4.73333e+07			44000000				4.86667e+07	8.90114e+06	11
T2	210000000			2.03333e+08			390000000			32000000			3.66667e+07			5.46667e+08			4.53333e+07			68000000			30000000			2.46667e+08			3.06667e+08				1.92364e+08	5.17671e+07	11
T3	370000000			1.16667e+08			730000000			530000000			2.33333e+08			760000000			520000000			5.33333e+08			200000000			360000000			420000000				4.33909e+08	6.22107e+07	11
T4	6.73333e+08			740000000			6.93333e+09			6700000000			8.33333e+08			8.86667e+09			6200000000			9.86667e+09			9.69333e+08			3.53333e+09			8200000000				4865030303	1.08473e+09	11
T5	500000000			870000000			1.96667e+09			8.53333e+09			1800000000			1.19333e+10			1.62667e+10			1.00667e+10			900000000			5.66667e+09			5.59333e+10				1.04036e+10	4.82171e+09	11
T6	4.76667e+08			2.06667e+08			2.46667e+09			6.13333e+09			7.33333e+08			6400000000			12400000000			1.80667e+10			1.22667e+10			6.26667e+10			1.33333e+10				1.22924e+10	5.3633e+09	11
	100 µM copper
T0	14000000	16000000	10000000	14000000	22000000	32000000	54000000	60000000	60000000
T1	29000000	26000000	30000000	24000000	24000000	28000000	54000000	44000000	32000000
T2	230000000	170000000	270000000	16000000	14000000	30000000	360000000	420000000	460000000
T3	180000000	190000000	140000000	320000000	320000000	240000000	280000000	280000000	340000000
T4	170000000	160000000	150000000	520000000	380000000	380000000	560000000	580000000	500000000
T5	84000000	72000000	75000000	860000000	800000000	820000000	480000000	540000000	600000000
T6	220000000	310000000	400000000	1100000000	1140000000	980000000	580000000	560000000	700000000
average
T0	1.33333e+07			2.26667e+07			58000000																												3.13333e+07	1.36028e+07	3
T1	2.83333e+07			2.53333e+07			4.33333e+07																												3.23333e+07	5.56776e+06	3
T2	2.23333e+08			20000000			4.13333e+08																												2.18778e+08	1.13472e+08	3	p = 0.007
T3	170000000			2.93333e+08			300000000																												2.54333e+08	4.22151e+07	3
T4	160000000			4.26667e+08			5.46667e+08																												378000000	1.14372e+08	3	p < 0.0001 vs no copper
T5	77000000			8.26667e+08			540000000																												4.81333e+08	2.18484e+08	3	p < 0.0001 vs no copper
T6	310000000			1.07333e+09			6.13333e+08																												6.64333e+08	2.20889e+08	3	p < 0.0001 vs no copper
	200 µM copper
T0	8000000	18000000	23000000	12000000	21000000	12000000	36000000	50000000	36000000
T1	37000000	40000000	39000000	20000000	50000000	10000000	32000000	44000000	52000000
T2	45000000	38000000	41000000	12000000	7000000	8000000	56000000	26000000	48000000
T3	47000000	42000000	42000000	50000000	80000000	80000000	680000000	720000000	740000000
T4	60000000	53000000	67000000	110000000	70000000	80000000	78000000	84000000	82000000
T5	95000000	112000000	103000000	90000000	110000000	50000000	92000000	108000000	98000000
T6	40000000	48000000	37000000	11000000	2000000	6000000	88000000	110000000	104000000
average
T0	1.63333e+07			15000000			4.06667e+07																												2.4e+07	8.34222e+06	3
T1	3.86667e+07			2.66667e+07			4.26667e+07																												3.6e+07	4.8074e+06	3
T2	4.13333e+07			9000000			4.33333e+07																												3.12222e+07	1.11261e+07	3	p = 0.007
T3	4.36667e+07			70000000			7.13333e+08																												2.75556e+08	2.18854e+08	3
T4	60000000			8.66667e+07			8.13333e+07																												76000000	8.1468e+06	3	p < 0.0001 vs no copper
T5	1.03333e+08			8.33333e+07			9.93333e+07																												95333333	6.1101e+06	3	p < 0.0001 vs no copper
T6	4.16667e+07			6.33333e+06			1.00667e+08																												4.96667e+07	2.76191e+07	3	p < 0.0001 vs no copper
	500 µM copper
T0	17000000	20000000	13000000	9000000	7000000	3000000	44000000	54000000	44000000	60000000	56000000	66000000	58000000	42000000	56000000	29000000	21000000	28000000
T1	13000000	12000000	15000000	9000000	7000000	4000000	38000000	38000000	42000000	60000000	44000000	62000000	7200000	4200000	4400000	3600000	2100000	2200000
T2	14000000	16000000	12000000	20000000	50000000	20000000	3400000	5000000	2000000	14000000	6000000	20000000	3400000	2800000	3000000	1700000	1400000	1500000
T3	500000	800000	1000000	15000000	18000000	9000000	2800000	3600000	3000000	2400000	2000000	2000000	300000	380000	260000	150000	190000	130000
T4	500000	700000	700000	8000000	7000000	1000000	240000	200000	180000	360000	200000	120000	20000	24000	30000	10000	12000	15000
T5	200000	100000	500000	900000	500000	500000	24000	24000	38000	60000	20000	20000	30000	34000	42000	56000	54000	60000
T6	30000	20000	10000	10000	50000	20000	8000	2000	16000	10000	16000	24000	8000	10000	10000	16000	16000	18000
average
T0	1.66667e+07			6.33333e+06			4.73333e+07			6.06667e+07			52000000			26000000																			3.48333e+07	8.82914e+06	6
T1	1.33333e+07			6.66667e+06			3.93333e+07			5.53333e+07			5.26667e+06			2.63333e+06																			2.04278e+07	8.87322e+06	6	p = 0.0005
T2	14000000			30000000			3.46667e+06			1.33333e+07			3.06667e+06			1.53333e+06																			10900000	4.41471e+06	6	p < 0.0001 vs no copper
T3	766667			14000000			3.13333e+06			2.13333e+06			313333			156667																			3.41722e+06	2.16806e+06	6	p < 0.0001 vs no copper
T4	633333			5.33333e+06			206667			226667			24666.7			12333.3																			1.07283e+06	857021	6	p < 0.0001 vs no copper
T5	266667			633333			28666.7			33333.3			35333.3			56666.7																			175667	98904.3	6	p < 0.0001 vs no copper
T6	20000			26666.7			8666.67			16666.7			9333.33			16666.7																			16333.3	2758.15	6	p < 0.0001 vs no copper

[truncated: 22 more sheets: Fig 5f, SFig 2a, Fig 5g, Fig 5h, Fig 6e, Fig 7, Fig 8a, Fig 8b, Fig 8c, Fig 8d, Table 1 , S2 Fig A , S2 Fig B , S2 Fig C , S2 Fig D , S2 Fig E , S2 Fig F , S3 Fig, S4 Fig A-B, Iron & Desferal, OD & CFU …]
